# Supplementary material for: SARS-CoV-2 spike opening dynamics and energetics reveal the individual roles of glycans and their collective impact
Source: Commun Biol. 2022 Nov 3;5:1170. doi: 10.1038/s42003-022-04138-6 (PMC9631587; doi:10.1038/s42003-022-04138-6)
Supplement: Supplementary file 3 — Supplementary Data 1 [file 42003_2022_4138_MOESM3_ESM.zip]

Archive with 14 entries (13 files):
- PMFs/
- __MACOSX/._PMFs
- PMFs/PMF-2d.pp_noglyc.out
- __MACOSX/PMFs/._PMF-2d.pp_noglyc.out
- PMFs/PMF-1d.with_glyco.out
- __MACOSX/PMFs/._PMF-1d.with_glyco.out
- PMFs/PMF-1d.pp_noglyc.out
- __MACOSX/PMFs/._PMF-1d.pp_noglyc.out
- PMFs/PMF-2d.without_glyco.out
- __MACOSX/PMFs/._PMF-2d.without_glyco.out
- PMFs/PMF-1d.without_glyco.out
- __MACOSX/PMFs/._PMF-1d.without_glyco.out
- PMFs/PMF-2d.with_glyco.out
- __MACOSX/PMFs/._PMF-2d.with_glyco.out
