# Supplementary material for: SARS-CoV-2 spike opening dynamics and energetics reveal the individual roles of glycans and their collective impact
Source: Commun Biol. 2022 Nov 3;5:1170. doi: 10.1038/s42003-022-04138-6 (PMC9631587; doi:10.1038/s42003-022-04138-6)
Supplement: Supplementary file 3 — Supplementary Data 1 [file 42003_2022_4138_MOESM3_ESM.zip › PMFs/PMF-2d.pp_noglyc.out]

44.375 -55.25 3.2344845630972423 0.2683520492831701
44.375 -53.75 2.6613279023607794 0.20547633995121287
44.375 -52.25 2.0222227541317017 0.1925098371697667
44.375 -50.75 1.4385361283936762 0.18769328889346704
44.375 -49.25 1.239076387404929 0.18694828915254824
44.375 -47.75 1.2423501212185408 0.19193250473489745
44.375 -46.25 1.2923962083952565 0.19764161153691337
44.375 -44.75 1.622685159286235 0.2065581265242209
44.375 -43.25 2.666653055848501 0.22407280225525475
44.375 -41.75 3.265490542685266 0.2171744682180085
44.375 -40.25 4.058833663859884 0.19182959219363482
44.375 -38.75 5.413079836799633 0.2312283531598687
44.375 -37.25 6.795049630627087 0.26593395382041257
44.375 -35.75 8.94321328292064 0.34064261397366047
44.375 -34.25 11.07545446310279 0.39157390683673754
44.375 -32.75 12.840920411579768 0.6341558237455025
45.125 -55.25 3.7824520980626715 0.25084307498794084
45.125 -53.75 2.876092852243843 0.19674037236602943
45.125 -52.25 2.2642624487417073 0.18558995193106992
45.125 -50.75 1.715450840126985 0.17933487932232556
45.125 -49.25 1.314640326394569 0.17610688610156358
45.125 -47.75 1.1988680978219723 0.17440867799417875
45.125 -46.25 1.2059744805792085 0.17306903533630774
45.125 -44.75 1.7189041461249337 0.17670602270374217
45.125 -43.25 1.8728573953442957 0.1685621654956013
45.125 -41.75 2.601073147291584 0.16782378506482123
45.125 -40.25 3.4847011166732274 0.16452209536259468
45.125 -38.75 4.5469885559052186 0.16695424718583743
45.125 -37.25 5.852413698243899 0.16618926851383087
45.125 -35.75 7.215549114804293 0.16567872704259026
45.125 -34.25 8.84208400053233 0.17388347551870223
45.125 -32.75 10.327759942754026 0.1790744637712547
45.125 -31.25 11.80756001605467 0.19943313772534904
45.125 -29.75 13.950933137421744 0.25448934212048674
45.125 -28.25 15.173932710239773 0.36076981019785376
45.875 -55.25 3.943927251422543 0.23127631138889101
45.875 -53.75 3.424895648978368 0.1961964837196896
45.875 -52.25 2.855677594309676 0.18471664388879078
45.875 -50.75 2.116103791105887 0.1767536154429554
45.875 -49.25 1.7254853156951888 0.1734217370605878
45.875 -47.75 1.5011597467110316 0.17098227838084487
45.875 -46.25 1.4395944829170981 0.1685919497013364
45.875 -44.75 1.5323657795973809 0.16508344776333234
45.875 -43.25 1.7779525222440167 0.16168589586499557
45.875 -41.75 2.382986306688762 0.15982103241639092
45.875 -40.25 3.1457016120228904 0.15721108427981892
45.875 -38.75 4.038423794687387 0.15526413040536777
45.875 -37.25 5.138261214732783 0.15496034033100325
45.875 -35.75 6.381040898673747 0.15299472601646727
45.875 -34.25 7.720359850452016 0.1531012873706692
45.875 -32.75 9.317507476720252 0.1550683498372429
45.875 -31.25 11.189127579078923 0.16817860471108476
45.875 -29.75 12.871748307274808 0.1751613090956075
45.875 -28.25 14.534928470286436 0.21791811163349703
45.875 -26.75 16.124540497540902 0.3597156426857332
46.625 -55.25 4.981040665335266 0.2442930441760337
46.625 -53.75 4.297113973604879 0.19662588206578327
46.625 -52.25 3.5210718143145057 0.18362685813788535
46.625 -50.75 2.898405556696906 0.17708383762433372
46.625 -49.25 2.4683464711123175 0.1736268691488588
46.625 -47.75 2.2477038362110138 0.17151457595478214
46.625 -46.25 2.174295377473207 0.16934635858935906
46.625 -44.75 2.2877029407230323 0.167253439722749
46.625 -43.25 2.5826302008879076 0.16435308690678194
46.625 -41.75 2.9684406644369994 0.16108493938624383
46.625 -40.25 3.5210241645884315 0.15710237928292461
46.625 -38.75 4.461461054494052 0.15625968676490515
46.625 -37.25 5.3469506487678276 0.15495987234543518
46.625 -35.75 6.446903351485582 0.1538202974575048
46.625 -34.25 7.604796272366427 0.15230499220135332
46.625 -32.75 9.086263276592751 0.15337092415056017
46.625 -31.25 10.674527435387272 0.15687230522928153
46.625 -29.75 12.4346021669126 0.16546643792481436
46.625 -28.25 14.063752915969923 0.18538522852855038
46.625 -26.75 15.610244525120587 0.25092168600154163
47.375 -55.25 6.29975305634051 0.23105957559046073
47.375 -53.75 5.468965151596909 0.1980244308366047
47.375 -52.25 4.78193887062485 0.188077065158364
47.375 -50.75 4.234936087491654 0.18114547923603594
47.375 -49.25 3.8154705871438144 0.1781396399640558
47.375 -47.75 3.372225325434263 0.17278592141136756
47.375 -46.25 3.299993701906724 0.17194559027873205
47.375 -44.75 3.4583920843664053 0.17336888458961713
47.375 -43.25 3.7506992699819235 0.1760501817277669
47.375 -41.75 4.110204417400068 0.17024262688728273
47.375 -40.25 4.778025359391043 0.16719638866318184
47.375 -38.75 5.182178997809514 0.16009457419854964
47.375 -37.25 5.987583341885538 0.16079728509133948
47.375 -35.75 6.838631512194507 0.15798854461930514
47.375 -34.25 8.00859819871294 0.15817518021419494
47.375 -32.75 9.258850098037065 0.1570605184246599
47.375 -31.25 10.842993412610959 0.16386182749575115
47.375 -29.75 12.498699538066187 0.17426969729009117
47.375 -28.25 14.094273500175348 0.20070528259931059
47.375 -26.75 16.13331547800294 0.39490605194294254
48.125 -55.25 8.026938207413542 0.23165501341971198
48.125 -53.75 7.204738960527388 0.20223684958942378
48.125 -52.25 6.592495297485881 0.19472999845625352
48.125 -50.75 5.906337954858253 0.1834666387361707
48.125 -49.25 5.533638814455262 0.1814192592251097
48.125 -47.75 5.21891143262747 0.17663532754084366
48.125 -46.25 4.884241992292417 0.1720327008513887
48.125 -44.75 4.957535126387757 0.17653465268103474
48.125 -43.25 5.020745920262697 0.1752799513312759
48.125 -41.75 5.4245449064139395 0.1751395496316696
48.125 -40.25 5.789024651774344 0.1720104450957558
48.125 -38.75 6.380676771962437 0.18291257942795855
48.125 -37.25 6.818457586181496 0.1733460604502553
48.125 -35.75 7.580959216703783 0.17547952009770207
48.125 -34.25 8.6854325941644 0.16808621794116227
48.125 -32.75 9.566527283954471 0.1688056314334509
48.125 -31.25 11.174120449043674 0.18075809604100104
48.125 -29.75 12.075955266993557 0.17206718569318033
48.125 -28.25 13.97136998936714 0.24898598778001557
48.125 -26.75 15.209300560987476 0.2942706297848185
48.125 -25.25 16.726562071098627 0.4607717322308405
48.875 -55.25 9.601248489287906 0.23518198477099025
48.875 -53.75 8.94064513976302 0.20894281591087696
48.875 -52.25 8.333430945817273 0.19423592928764916
48.875 -50.75 8.166984912974977 0.19046922954688297
48.875 -49.25 7.556147752070278 0.18002137381064623
48.875 -47.75 7.236521617554198 0.17612855914293504
48.875 -46.25 6.834334120090233 0.1698323728878381
48.875 -44.75 6.556698321228684 0.1684407875924428
48.875 -43.25 6.634364634866879 0.16541269891965002
48.875 -41.75 6.814792365414004 0.1616629098315545
48.875 -40.25 7.064328661995583 0.16120234759661872
48.875 -38.75 7.4679462407180415 0.1716519135460964
48.875 -37.25 7.870997232750132 0.1784031532017499
48.875 -35.75 8.395380441511017 0.1830484690090282
48.875 -34.25 9.020449477013418 0.1735261657814496
48.875 -32.75 9.84121279890625 0.1667715976238598
48.875 -31.25 10.701977313189479 0.16849425663462564
48.875 -29.75 11.973190517100814 0.17123677114033073
48.875 -28.25 12.927918270550059 0.16663346585020544
48.875 -26.75 13.950573002671854 0.17400066778622073
48.875 -25.25 14.926984114626883 0.18570437201363105
48.875 -23.75 15.9763130207218 0.33677720050155824
48.875 -22.25 16.717384626057022 0.6325201221568358
49.625 -55.25 12.132840550800518 0.3267693311226194
49.625 -53.75 11.408965849057221 0.26486046243741035
49.625 -52.25 10.346145819326551 0.20650854527313817
49.625 -50.75 9.81252117955057 0.1932749344438042
49.625 -49.25 9.188990498337517 0.1814055249777895
49.625 -47.75 8.851320800585475 0.17568371937316754
49.625 -46.25 8.735209183831353 0.1742562563378611
49.625 -44.75 8.10096932319198 0.1662747838319487
49.625 -43.25 8.05952932060766 0.16190595965872756
49.625 -41.75 7.952366508687303 0.15605738214525736
49.625 -40.25 7.931393189272459 0.15353932235261827
49.625 -38.75 8.030462764046012 0.1524062332830688
49.625 -37.25 8.094692432159839 0.15245913918040144
49.625 -35.75 8.360530420586082 0.15193203835124533
49.625 -34.25 8.69966903012413 0.1469513996461873
49.625 -32.75 9.27889969126572 0.14384842578419924
49.625 -31.25 9.917684162387364 0.14213804184456671
49.625 -29.75 10.820894879188343 0.142069461315456
49.625 -28.25 11.792499208398814 0.14140217548638126
49.625 -26.75 12.581297245918407 0.1402688354115145
49.625 -25.25 13.554616846285388 0.14794805595591237
49.625 -23.75 14.181977698181079 0.16592046411138375
49.625 -22.25 15.356528764625578 0.3158886987751416
50.375 -55.25 13.424734509495227 0.6485011015445279
50.375 -53.75 12.350436830104533 0.3058915090139365
50.375 -52.25 11.427903697687386 0.2212796191491116
50.375 -50.75 10.934138129271853 0.20988904130177594
50.375 -49.25 10.37473108635941 0.19135001758539363
50.375 -47.75 10.1195408508622 0.18685310537076774
50.375 -46.25 9.611934850670323 0.1752830972629423
50.375 -44.75 9.4883492114591 0.17394489234096738
50.375 -43.25 9.109361910769115 0.16474180202450747
50.375 -41.75 8.980466871300974 0.15746128239814441
50.375 -40.25 8.855179794997216 0.15387486399534922
50.375 -38.75 8.725078466396766 0.1528457487597339
50.375 -37.25 8.618092587908887 0.15203497059909699
50.375 -35.75 8.710672384924946 0.1515472626631996
50.375 -34.25 8.885736333414515 0.14650337354768792
50.375 -32.75 9.111284160297775 0.14143816792264707
50.375 -31.25 9.62941672445985 0.13979154702697233
50.375 -29.75 10.300619284130178 0.14040436205240828
50.375 -28.25 10.87826854924728 0.139262677062323
50.375 -26.75 11.504203476001434 0.13608722953010688
50.375 -25.25 12.18581270855448 0.13846777348974665
50.375 -23.75 12.656046891444861 0.14521544645368542
50.375 -22.25 13.40874020817017 0.17234222356725223
50.375 -20.75 14.777575795825664 0.4601823469960163
51.125 -53.75 13.780928651326423 0.6482107837120205
51.125 -52.25 13.37846971418712 0.47503086300561004
51.125 -50.75 12.290787595160108 0.31613133621985917
51.125 -49.25 11.95505580682653 0.2814281025453002
51.125 -47.75 11.089968099356152 0.21437052900986261
51.125 -46.25 11.146639031639054 0.2143001027927892
51.125 -44.75 10.508987389876474 0.18610338052694209
51.125 -43.25 10.184905552167752 0.1775629458359028
51.125 -41.75 9.955917557103605 0.16341031154378072
51.125 -40.25 9.754025597302686 0.15899529642145652
51.125 -38.75 9.466678034452189 0.15818617965861373
51.125 -37.25 9.19283951855321 0.1574367543399311
51.125 -35.75 9.15487856457976 0.15983418037934072
51.125 -34.25 9.070759231098487 0.15391597587279326
51.125 -32.75 9.190991344450048 0.14836166035491544
51.125 -31.25 9.3178594929343 0.1418476522874649
51.125 -29.75 9.509829162065556 0.13981522189221435
51.125 -28.25 9.864952911095255 0.13795561264228923
51.125 -26.75 10.430878569623829 0.13769207616539006
51.125 -25.25 10.773648282016003 0.13921832942865753
51.125 -23.75 11.401386193362526 0.14696097084034188
51.125 -22.25 11.798930446977106 0.15701381135404183
51.125 -20.75 12.642860714533494 0.22988239870499186
51.125 -19.25 13.672828163912405 0.46706142241411636
51.875 -52.25 13.560881656921126 0.6449156582008503
51.875 -50.75 12.536901962212582 0.33631104951970614
51.875 -49.25 13.02154930165867 0.47968981999009297
51.875 -47.75 12.69021887494233 0.40932546491348987
51.875 -46.25 11.971106763488585 0.24222071499332534
51.875 -44.75 11.51784885762041 0.21177147529225362
51.875 -43.25 11.328509974981301 0.208041514323528
51.875 -41.75 10.633516254149455 0.1670423950955497
51.875 -40.25 10.218455860373195 0.16107501016262704
51.875 -38.75 9.824713309694737 0.16058995503140278
51.875 -37.25 9.605409909961208 0.16256000186423802
51.875 -35.75 9.168592179357528 0.15742081350853818
51.875 -34.25 9.167196877906013 0.1622461621894217
51.875 -32.75 9.034373245548188 0.15658485783499984
51.875 -31.25 8.735464843176475 0.1434748865412221
51.875 -29.75 8.786125135578562 0.14178141938273675
51.875 -28.25 8.840508840787889 0.1377684840435589
51.875 -26.75 9.027652501531003 0.13607747207592633
51.875 -25.25 9.57045803917572 0.1429714684157635
51.875 -23.75 9.927568115309759 0.1470300289753855
51.875 -22.25 10.388371138875659 0.15445833614499052
51.875 -20.75 10.900094614043256 0.18844352760665609
51.875 -19.25 12.049348989579626 0.2795367231057197
51.875 -17.75 12.387260733533605 0.49295707159181273
52.625 -52.25 13.248796925952293 0.6576686813803619
52.625 -50.75 13.46467334070857 0.6606173482340488
52.625 -49.25 12.84523657548305 0.4849121655871492
52.625 -47.75 13.587286260472082 0.48192338285658143
52.625 -46.25 13.148413873431343 0.30014397309082064
52.625 -44.75 12.896302973836699 0.2836999551110438
52.625 -43.25 11.923504788937324 0.19342141581574226
52.625 -41.75 11.199538965138492 0.167763001475721
52.625 -40.25 10.724479344744738 0.1646140977407372
52.625 -38.75 10.099116946066747 0.16211028088118457
52.625 -37.25 9.643331383385405 0.1584914029480739
52.625 -35.75 9.396665897533287 0.1596643296969605
52.625 -34.25 9.210736590520654 0.16856677470328207
52.625 -32.75 8.760891521953655 0.16031302531589572
52.625 -31.25 8.287305477247791 0.14755428548186372
52.625 -29.75 8.140768578724717 0.14759107946681668
52.625 -28.25 8.057220752255619 0.14118793097307886
52.625 -26.75 8.187910329517331 0.1411464168661898
52.625 -25.25 8.238348025206607 0.14639591448322634
52.625 -23.75 8.73906959808064 0.15864712083605834
52.625 -22.25 8.870205875041362 0.16006531963624895
52.625 -20.75 9.65582413472823 0.1960350727938163
52.625 -19.25 10.167825812056298 0.230500721990476
52.625 -17.75 10.83971350306128 0.38807522242741815
52.625 -16.25 10.948739268622889 0.6340603300707043
53.375 -46.25 13.969920193760634 0.3773034316920081
53.375 -44.75 13.336271757234337 0.25865155211855456
53.375 -43.25 12.433550206515028 0.1921113630218133
53.375 -41.75 11.716116644968741 0.17118134446584996
53.375 -40.25 11.237515777124731 0.16988424108432282
53.375 -38.75 10.137859595090422 0.15986820706452487
53.375 -37.25 9.778543522310411 0.1577147114859685
53.375 -35.75 9.183947235174466 0.1535798885768929
53.375 -34.25 8.934093784333522 0.15972430936382015
53.375 -32.75 8.512340154944033 0.15723693176915376
53.375 -31.25 7.900107828522685 0.14865945647946052
53.375 -29.75 7.60828223942139 0.14897260822657724
53.375 -28.25 7.492954171105528 0.1484551610872327
53.375 -26.75 7.344576220802405 0.14563267251383175
53.375 -25.25 7.537764261280803 0.16268868075017398
53.375 -23.75 7.575937154515193 0.1561551589595566
53.375 -22.25 7.874551298008314 0.18262524271610797
53.375 -20.75 8.039462540900432 0.18494489778942935
53.375 -19.25 8.674980975973893 0.19415853474376885
53.375 -17.75 9.49753159450825 0.28532779346857345
54.125 -47.75 14.500737206701166 0.6536005295598292
54.125 -46.25 14.06457858963143 0.37975679486724756
54.125 -44.75 13.271968416191449 0.24916419442736887
54.125 -43.25 12.428787186697523 0.18463093295255514
54.125 -41.75 12.035986937119295 0.17446209680069572
54.125 -40.25 11.104189653668376 0.16306731603076782
54.125 -38.75 10.243726661973213 0.15800890755639127
54.125 -37.25 9.765723125912102 0.15570082434575439
54.125 -35.75 8.973893173274291 0.149145039879672
54.125 -34.25 8.387200524859356 0.14805513712976742
54.125 -32.75 7.853680795242246 0.1450580108991613
54.125 -31.25 7.276705569016184 0.1432199386653803
54.125 -29.75 6.819572525258308 0.1416411559800991
54.125 -28.25 6.517642774003168 0.13913468694569042
54.125 -26.75 6.357837564135474 0.13920055322384653
54.125 -25.25 6.23458625940204 0.13740375233200833
54.125 -23.75 6.393416468803117 0.14095659817296163
54.125 -22.25 6.3552527294885905 0.1391021320852876
54.125 -20.75 6.457586453470596 0.1447843994044638
54.125 -19.25 7.227093042025144 0.16176049795046704
54.125 -17.75 7.803453898739461 0.20777604732572777
54.125 -16.25 9.24544374761996 0.6327158094813512
54.875 -46.25 14.24705775844148 0.47895712852148065
54.875 -44.75 13.722171251397343 0.3513368040794741
54.875 -43.25 12.66647263109516 0.2004659356455262
54.875 -41.75 12.08064041041118 0.17762421403043852
54.875 -40.25 11.386929724346043 0.1690495941333719
54.875 -38.75 10.67705708087496 0.16434318540407822
54.875 -37.25 9.77041719788183 0.15503024239085877
54.875 -35.75 9.064277495825845 0.1511540105124159
54.875 -34.25 8.27979551154016 0.14689852580647283
54.875 -32.75 7.525222607877844 0.1442219716460764
54.875 -31.25 6.751819687145494 0.14118748604727396
54.875 -29.75 6.257824998973108 0.14140030714729052
54.875 -28.25 5.692986017700769 0.13435585502831068
54.875 -26.75 5.525912418406028 0.13452243169064962
54.875 -25.25 5.299470278975878 0.13131539864270805
54.875 -23.75 5.314996578429092 0.12975626001918503
54.875 -22.25 5.32559302797069 0.1303566631434007
54.875 -20.75 5.429551670976099 0.1333096249022741
54.875 -19.25 5.796102006655532 0.1357296090844071
54.875 -17.75 6.141194657543645 0.1636580465753977
54.875 -16.25 6.725839526647538 0.3206581524689375
55.625 -44.75 13.884226727066983 0.47061801723068875
55.625 -43.25 13.303535760134592 0.26184342120688386
55.625 -41.75 12.467570549937397 0.2047153663018087
55.625 -40.25 11.7445166555905 0.18833461874156987
55.625 -38.75 10.82187322016623 0.16949135908896765
55.625 -37.25 9.843709837472236 0.15633833775304232
55.625 -35.75 9.034069917992088 0.15269434829331915
55.625 -34.25 8.169991543618185 0.1464048850844315
55.625 -32.75 7.228939526055302 0.14125677040342965
55.625 -31.25 6.410697300917577 0.13872844415996352
55.625 -29.75 5.77515201154832 0.1368125157952828
55.625 -28.25 5.2011923143065255 0.13288597520508408
55.625 -26.75 4.831085411413827 0.13118505193084976
55.625 -25.25 4.332190438833951 0.1232639976646422
55.625 -23.75 4.113452384921915 0.1199323170811147
55.625 -22.25 4.248246309927736 0.12374986154965678
55.625 -20.75 4.32998266672411 0.12395619586971046
55.625 -19.25 4.786885825023315 0.13104483337182785
55.625 -17.75 5.1090050584582825 0.15196676589326777
55.625 -16.25 5.726552572128306 0.24925904002568366
55.625 -13.25 5.537661725511316 0.6234269193115649
56.375 -41.75 12.706677910053388 0.33205899101656433
56.375 -40.25 11.741375263526612 0.22760096635031732
56.375 -38.75 11.098064899688314 0.18857719859645908
56.375 -37.25 10.07133205186726 0.1626975004076746
56.375 -35.75 9.162274650751575 0.15731418908190853
56.375 -34.25 8.12263092872047 0.1467243014493615
56.375 -32.75 7.320952960657762 0.14076151845880044
56.375 -31.25 6.309900054573097 0.13692023775721307
56.375 -29.75 5.468515785073787 0.1328881491825431
56.375 -28.25 4.835319850151889 0.1314069635498775
56.375 -26.75 4.3849417662798365 0.13221653797981164
56.375 -25.25 3.8597827748220745 0.12398087802542661
56.375 -23.75 3.507641845930788 0.11932499564807257
56.375 -22.25 3.245910337273358 0.11566595529062085
56.375 -20.75 3.4158405960944824 0.11847667861248964
56.375 -19.25 3.436355714671203 0.11304153216968142
56.375 -17.75 3.737368255576548 0.12116892511812344
56.375 -16.25 4.0582273176900285 0.13607789738595957
56.375 -14.75 4.4824563421293 0.18393299296593035
56.375 -13.25 5.2991052183281 0.27117224440108256
56.375 -10.25 7.5308313396858715 0.6268363406308034
57.125 -40.25 12.973284576117043 0.6349395515689117
57.125 -38.75 11.492384282290622 0.25312937001028646
57.125 -37.25 10.303308995553138 0.17610599904125998
57.125 -35.75 9.248610789054945 0.16769574715441757
57.125 -34.25 8.428586624270284 0.15919136992279956
57.125 -32.75 7.251349043295581 0.13835870796854813
57.125 -31.25 6.315049096100805 0.1353017545598215
57.125 -29.75 5.352225726489162 0.13193335727763122
57.125 -28.25 4.706993916308434 0.13194718523498453
57.125 -26.75 4.149009575463675 0.13241104100999213
57.125 -25.25 3.3446176185246905 0.1216217764958278
57.125 -23.75 2.840596192445592 0.1156662565023868
57.125 -22.25 2.4928856186431787 0.11145259328656217
57.125 -20.75 2.370824887854108 0.10796521308686222
57.125 -19.25 2.4527593244104824 0.10540208837701946
57.125 -17.75 2.5781389983160397 0.10431625414027632
57.125 -16.25 2.8294901945040474 0.10567942455099207
57.125 -14.75 3.2144801460949486 0.11208255948728175
57.125 -13.25 3.854427784184027 0.12829432822501874
57.125 -11.75 4.820485872630794 0.17573868406624107
57.125 -10.25 5.6316283931001285 0.1937913880827731
57.875 -38.75 12.0724480813457 0.4711125596560712
57.875 -37.25 10.86890293404786 0.3013041820424726
57.875 -35.75 10.486568635658854 0.3367435547266427
57.875 -34.25 8.634749531319423 0.18298858301008628
57.875 -32.75 7.56305228415392 0.14529450613125694
57.875 -31.25 6.435580494420418 0.1367192908347283
57.875 -29.75 5.471444363403715 0.13377087652284758
57.875 -28.25 4.560190413432793 0.12839408257132215
57.875 -26.75 3.7866824560429344 0.12486604102494853
57.875 -25.25 3.020439151804048 0.11894212418561739
57.875 -23.75 2.376278663123376 0.11293131664442599
57.875 -22.25 2.0977259926994485 0.1109177013637035
57.875 -20.75 1.812707927779818 0.1066297422891212
57.875 -19.25 1.867834364137616 0.105068697644186
57.875 -17.75 1.8877483116046578 0.10109124729509925
57.875 -16.25 2.072744208977439 0.10000779761988111
57.875 -14.75 2.51153107170598 0.10511365034252684
57.875 -13.25 2.958216460941972 0.10978005350580414
57.875 -11.75 3.6745807385615326 0.1316420218226471
57.875 -10.25 4.63684482605058 0.15683963090953756
57.875 -8.75 5.45989405994846 0.2827083186520761
58.625 -34.25 8.845943521969792 0.23790541685810374
58.625 -32.75 7.991863070658577 0.16617555679670507
58.625 -31.25 6.582289346144869 0.14120914018784272
58.625 -29.75 5.28155611084299 0.13232552391677105
58.625 -28.25 4.3257130249038465 0.12581345320865348
58.625 -26.75 3.612324950668419 0.12316568689998167
58.625 -25.25 2.9030412408280695 0.1182657118542449
58.625 -23.75 2.293408071769676 0.1143084604034194
58.625 -22.25 1.8143463794552768 0.11017191324645359
58.625 -20.75 1.538011581224915 0.10759531401180211
58.625 -19.25 1.3706017489828983 0.10401634370942389
58.625 -17.75 1.2601310810719233 0.09944677697596035
58.625 -16.25 1.535101276933282 0.09964433783436923
58.625 -14.75 1.9346057952736517 0.1059112681616715
58.625 -13.25 2.16705140586157 0.10237360332712107
58.625 -11.75 2.931301630738665 0.12190249427839593
58.625 -10.25 3.5451771415157256 0.1304674489888906
58.625 -8.75 5.135312465795425 0.2969869568909832
59.375 -32.75 8.252728980490348 0.22467557936908394
59.375 -31.25 6.9703402688471 0.1575853176048971
59.375 -29.75 5.643189034343382 0.13921119797514858
59.375 -28.25 4.518322520986293 0.12991773788039715
59.375 -26.75 3.623047588192232 0.12494851550024914
59.375 -25.25 2.872487123684344 0.11857297839445424
59.375 -23.75 2.3430635394259176 0.11545319128369921
59.375 -22.25 1.8921690622104261 0.11244488110634461
59.375 -20.75 1.4262027701548319 0.10737322845497307
59.375 -19.25 1.1652529335511779 0.10463817055704021
59.375 -17.75 0.9803603403636655 0.10073405648624795
59.375 -16.25 1.1068722371680575 0.09996575739095427
59.375 -14.75 1.3153122712055236 0.10244410396198195
59.375 -13.25 1.9662718731339865 0.1124170639284021
59.375 -11.75 2.154004663279562 0.1061731756912294
59.375 -10.25 2.8268308684455494 0.12218736331605956
59.375 -8.75 3.700268085581957 0.1420465590052054
59.375 -7.25 5.092724399183273 0.2912338106467044
59.375 -5.75 5.42866101638981 0.3834762808368744
60.125 -32.75 8.856709655252873 0.6296536292501391
60.125 -31.25 7.55464958728589 0.2247251263819294
60.125 -29.75 6.065989307148753 0.1603851239605151
60.125 -28.25 4.7710222579282195 0.13625370166570613
60.125 -26.75 3.9365758135387643 0.13274756677789
60.125 -25.25 3.2643927022552592 0.12644202482573527
60.125 -23.75 2.475938154559061 0.11729065241132221
60.125 -22.25 2.0037721687146575 0.11326877006994897
60.125 -20.75 1.6139764522930982 0.11096924218917881
60.125 -19.25 1.1122247404922068 0.10594384902722183
60.125 -17.75 0.9385457993121683 0.10671805055426371
60.125 -16.25 0.9422548926334492 0.10321210404035086
60.125 -14.75 1.0796550185065095 0.10309740484600566
60.125 -13.25 1.3528137588876081 0.10096841554436407
60.125 -11.75 1.6544187341037522 0.0989196616879116
60.125 -10.25 2.215334004596429 0.10745243548645249
60.125 -8.75 2.8695061188434154 0.11060548041793981
60.125 -7.25 3.937020602016718 0.14385034467017604
60.125 -5.75 4.512629763624923 0.19687556593283492
60.875 -31.25 7.974270884027241 0.3875846652959727
60.875 -29.75 7.406649707619977 0.4530874656646138
60.875 -28.25 5.351628734447456 0.15885487093795045
60.875 -26.75 4.491243939645028 0.15625277509678848
60.875 -25.25 3.624642970424031 0.1322296342197202
60.875 -23.75 2.839396312525005 0.12158022706157803
60.875 -22.25 2.4381044946256862 0.12027523512156507
60.875 -20.75 1.6053579647864902 0.10888249075444197
60.875 -19.25 1.1432358008411585 0.10538558440143314
60.875 -17.75 0.7363243577481196 0.10114907739525258
60.875 -16.25 0.6002844451016686 0.09461208953756352
60.875 -14.75 0.6825205234377363 0.09012292736094576
60.875 -13.25 0.9661883628443184 0.09048936468003622
60.875 -11.75 1.2794838516252398 0.0933116588558103
60.875 -10.25 1.570826351627715 0.09318235675430302
60.875 -8.75 2.3110956787770145 0.09966814961978819
60.875 -7.25 3.11633896688505 0.110740326737573
60.875 -5.75 4.018007823478066 0.15784767240004569
60.875 -4.25 4.798810991341293 0.33065398660891276
60.875 -1.25 5.947572932772323 0.6267647925429354
61.625 -28.25 7.028184017994573 0.3793387402508299
61.625 -26.75 5.0448608356523446 0.18545578156039785
61.625 -25.25 4.295169375658 0.14834310833701397
61.625 -23.75 3.450088898712918 0.13055505540087833
61.625 -22.25 2.619525681995914 0.11855664245852875
61.625 -20.75 1.9710186073331135 0.11253563957193678
61.625 -19.25 1.4087605758157853 0.10614152444297478
61.625 -17.75 0.8899423435233641 0.09955676550520448
61.625 -16.25 0.48264881189192305 0.09122728705581666
61.625 -14.75 0.3584784393134951 0.08431236639485377
61.625 -13.25 0.3983366143448751 0.07884045364109064
61.625 -11.75 0.672781849116107 0.08171346678396295
61.625 -10.25 1.0751253756376566 0.08577083861492836
61.625 -8.75 1.5501113865067289 0.0882579985954324
61.625 -7.25 2.333171698402789 0.0970435139273003
61.625 -5.75 2.9457578283780537 0.11047848920163385
61.625 -4.25 4.01202810169477 0.1988401615531028
61.625 -2.75 5.174697829344868 0.336378065213543
61.625 -1.25 5.8684498434483485 0.45344256898658797
62.375 -26.75 6.786810115059614 0.6282315276334725
62.375 -25.25 5.05508308871671 0.17588105764078113
62.375 -23.75 3.9223082074652975 0.13541394425603187
62.375 -22.25 3.1278649190362033 0.12705948295487177
62.375 -20.75 2.4296018480107806 0.12029185768208032
62.375 -19.25 1.7828264237746747 0.10721954745848268
62.375 -17.75 1.0037982930379508 0.09587850988838036
62.375 -16.25 0.5358797491433243 0.09269171459624999
62.375 -14.75 0.260151302379407 0.08511489135956132
62.375 -13.25 0.10177010363411665 0.07505586523935294
62.375 -11.75 0.31335089211078593 0.07769198102279457
62.375 -10.25 0.5649029602072958 0.07985524340744933
62.375 -8.75 0.9200718256291515 0.08201152956042208
62.375 -7.25 1.5978321407289546 0.09197183430708906
62.375 -5.75 2.431388277306713 0.10877671793171756
62.375 -4.25 3.1853437206172246 0.14368199715560373
62.375 -2.75 4.528746908857092 0.20718068687743602
62.375 -1.25 5.737123996108229 0.28118849887824093
62.375 0.25 6.962310638090562 0.4542244320790981
63.125 -25.25 5.596373366390623 0.23210680348496512
63.125 -23.75 4.608991979438981 0.17143423119004478
63.125 -22.25 3.6157968254607304 0.14984088825778258
63.125 -20.75 2.7827948132905482 0.1260529588756114
63.125 -19.25 1.9671963535650774 0.1033202466154847
63.125 -17.75 1.3021832637618054 0.09588074408975066
63.125 -16.25 0.6531386648930482 0.09324250972472883
63.125 -14.75 0.3794526295073006 0.09069436035859205
63.125 -13.25 0.10980082910929838 0.07733603384190596
63.125 -11.75 0.0 0.0
63.125 -10.25 0.26306396972807783 0.07866934972301098
63.125 -8.75 0.48984724565386073 0.08113399666183616
63.125 -7.25 0.9928936693868188 0.08873302464585833
63.125 -5.75 1.6629685914892465 0.10122540847766805
63.125 -4.25 2.3922276395117343 0.11855930296007365
63.125 -2.75 3.553766767972785 0.13360335754765865
63.125 -1.25 4.44017867666681 0.14513620191016932
63.125 0.25 5.761721397221326 0.21246306197804327
63.875 -23.75 5.060453672852189 0.31628315255021217
63.875 -22.25 3.9147000083514314 0.23364776005548596
63.875 -20.75 2.946098073283673 0.13301226291373033
63.875 -19.25 2.23973641279894 0.10579748646862602
63.875 -17.75 1.470625668504674 0.09433255489499179
63.875 -16.25 0.8485044936791213 0.0932088191493051
63.875 -14.75 0.45023271256769376 0.08874423143059432
63.875 -13.25 0.26141328732780467 0.08178000297109347
63.875 -11.75 0.027054827464470577 0.07262954954387564
63.875 -10.25 0.09932729468558421 0.07746170553305329
63.875 -8.75 0.3290097384593754 0.08341494327176105
63.875 -7.25 0.570939466565987 0.08754192554390226
63.875 -5.75 1.1076511228679002 0.09619900175755648
63.875 -4.25 1.839328923493818 0.10757141457580813
63.875 -2.75 2.744723207052945 0.11593083066254542
63.875 -1.25 3.689345813567494 0.12615415889379053
63.875 0.25 5.100384533208435 0.1823146601208071
64.625 -22.25 4.147903987116254 0.4484550601241066
64.625 -20.75 3.2640198471790223 0.1619064831514109
64.625 -19.25 2.3861508432074054 0.10732556622716886
64.625 -17.75 1.8719076211579768 0.09808489076611072
64.625 -16.25 1.137158828154694 0.09249188392442416
64.625 -14.75 0.6724610973330678 0.08666444136267315
64.625 -13.25 0.3757811494987954 0.08268569362674989
64.625 -11.75 0.22477479662490657 0.07904816057034386
64.625 -10.25 0.1526665893590783 0.08145309239631505
64.625 -8.75 0.22975677085577104 0.08509695807898464
64.625 -7.25 0.5239889084012457 0.09066569022837018
64.625 -5.75 0.8094397936578017 0.09382246289442073
64.625 -4.25 1.2648429332061508 0.09859726370022392
64.625 -2.75 2.109832913671874 0.10899954511453407
64.625 -1.25 2.971321114834722 0.11661088052172223
64.625 0.25 4.112807161059141 0.15026488450938394
65.375 -22.25 4.670505157055523 0.6255464754131128
65.375 -20.75 3.7384768074261157 0.2833683606335717
65.375 -19.25 2.768653455478386 0.1244503261915481
65.375 -17.75 2.1662317519954972 0.10207071368520776
65.375 -16.25 1.6543144805357572 0.09708224490604135
65.375 -14.75 1.0017033832816256 0.08726687550112631
65.375 -13.25 0.6168642431861888 0.08526071739341227
65.375 -11.75 0.3849885831311036 0.0860930649730547
65.375 -10.25 0.40219143801954976 0.09052700287314645
65.375 -8.75 0.25808531155665493 0.08696776390076319
65.375 -7.25 0.4296926113214603 0.08993348477540448
65.375 -5.75 0.5139389334411218 0.09062727534552828
65.375 -4.25 0.9520075426370853 0.0964831170588884
65.375 -2.75 1.66028142537714 0.10739810013936715
65.375 -1.25 2.4731290548986102 0.11751771721835956
65.375 0.25 3.3901117559943814 0.13664415855853215
66.125 -19.25 3.6707209918855463 0.20231781853783487
66.125 -17.75 2.666630094879873 0.11217775834915072
66.125 -16.25 2.1227715814525148 0.10126091880054969
66.125 -14.75 1.3711011918265619 0.08894257163059306
66.125 -13.25 0.8241232955220482 0.08589380281882139
66.125 -11.75 0.601582213553904 0.08992636704999941
66.125 -10.25 0.37778297139527894 0.08706132467982036
66.125 -8.75 0.3578729803400583 0.0891465941180405
66.125 -7.25 0.4644902038070743 0.09256779117655495
66.125 -5.75 0.5693067625794009 0.09357208384229843
66.125 -4.25 0.8356199979445792 0.09733314301584275
66.125 -2.75 1.2933008562425397 0.10503436710071432
66.125 -1.25 1.8955202895453092 0.11315071989026668
66.125 0.25 2.8296201622210373 0.13386983214398587
66.875 -17.75 3.4597357983001413 0.15287688582744413
66.875 -16.25 2.682349197317105 0.11077835569948467
66.875 -14.75 1.957999413618014 0.09810060559399172
66.875 -13.25 1.2994369203247906 0.09135056321354693
66.875 -11.75 0.8163443763036058 0.0893149428203661
66.875 -10.25 0.734607125208542 0.09083606844414555
66.875 -8.75 0.5011098067933082 0.09134711406822799
66.875 -7.25 0.5949373982602617 0.09961800418562675
66.875 -5.75 0.7735452765059506 0.10199869517181888
66.875 -4.25 0.8491471648944713 0.10000510185877655
66.875 -2.75 1.0957495388473946 0.10349849441210802
66.875 -1.25 1.5171895902453207 0.1104266019682042
66.875 0.25 2.1221200714482324 0.1266299317330509
67.625 -17.75 4.616939607176064 0.3787230035497947
67.625 -16.25 3.289204200406537 0.14267234447197838
67.625 -14.75 2.560340745449349 0.11547390065931254
67.625 -13.25 1.9160587655012489 0.10109370051966451
67.625 -11.75 1.3750514725271044 0.09400670017368476
67.625 -10.25 0.9947129441675183 0.09027195917203874
67.625 -8.75 0.7261578601530528 0.09327940782008398
67.625 -7.25 0.6596709975748053 0.10116278930128127
67.625 -5.75 0.7427316546863222 0.10302279941868901
67.625 -4.25 0.8764160938726071 0.10328099208944806
67.625 -2.75 1.0907641036832707 0.10542648235369441
67.625 -1.25 1.4191553556084593 0.11397011579714907
67.625 0.25 1.7388375617023346 0.12949122790146458
68.375 -17.75 4.372298365116103 0.3765413494927282
68.375 -16.25 3.8360224351262864 0.25057658433094077
68.375 -14.75 3.5601683690369943 0.17966630890848967
68.375 -13.25 2.7660812097726573 0.12395938192027768
68.375 -11.75 1.9940438679692467 0.10152870697455471
68.375 -10.25 1.4363939425828371 0.09371724990186266
68.375 -8.75 1.0423216247795501 0.09553615011463686
68.375 -7.25 0.8367546869630766 0.10075531837964206
68.375 -5.75 0.8410122911027929 0.10381247999133002
68.375 -4.25 0.879257107425767 0.10577750771193534
68.375 -2.75 1.0464983000461732 0.10824540114936797
68.375 -1.25 1.2682955666359192 0.11700294692470184
68.375 0.25 1.586582085045097 0.13611080235725934
69.125 -14.75 4.223021687282225 0.299763962491831
69.125 -13.25 3.4873747511982143 0.16270658115508968
69.125 -11.75 2.642802757733376 0.11451893156387535
69.125 -10.25 1.9107533973902089 0.09983083544744316
69.125 -8.75 1.4006811075905008 0.09934380645087836
69.125 -7.25 1.01566879124628 0.0985470878468109
69.125 -5.75 0.7305871177373559 0.09872318207364825
69.125 -4.25 0.7989935900615409 0.10394110506911815
69.125 -2.75 1.0177476302735222 0.1107624550000075
69.125 -1.25 1.1332027150608102 0.12048768963400887
69.125 0.25 1.4578292028988986 0.13928022479941674
69.875 -16.25 3.9743188529488753 0.6251092777148166
69.875 -13.25 4.412013943655658 0.2614902902292547
69.875 -11.75 3.2388821898654 0.13512513872522672
69.875 -10.25 2.664505335951791 0.12199019542243734
69.875 -8.75 1.8925278061042827 0.1081889916417068
69.875 -7.25 1.256985073937995 0.10063818466634204
69.875 -5.75 0.9985137777129198 0.10114414308341914
69.875 -4.25 0.9333186616667338 0.10510587542385562
69.875 -2.75 1.0075600331930707 0.11227786639160371
69.875 -1.25 1.1592404174754019 0.12583493803371001
69.875 0.25 1.2418361746182829 0.1371847152823875
70.625 -13.25 5.169432024078949 0.45187337202084954
70.625 -11.75 4.049836770511924 0.22000482889367695
70.625 -10.25 3.66914638693414 0.21011137211502423
70.625 -8.75 2.7319682328342623 0.1496781835394154
70.625 -7.25 1.9316527114309847 0.11653076271428733
70.625 -5.75 1.4639163069923045 0.11069138147891815
70.625 -4.25 1.2688991488684516 0.11176954934651684
70.625 -2.75 1.1436317361889612 0.11776329800851237
70.625 -1.25 1.077075802410449 0.12711580285069737
70.625 0.25 1.2556278714592692 0.14565167302297577
71.375 -11.75 4.4560128664737935 0.47492833198952117
71.375 -8.75 3.3083799620119603 0.22484317097178633
71.375 -7.25 2.578593958530904 0.16418308743327495
71.375 -5.75 2.2470964691455073 0.15256325643394433
71.375 -4.25 1.424445395860943 0.12020624754413983
71.375 -2.75 1.52336821909988 0.13282452319998064
71.375 -1.25 1.3901894393061391 0.14398414747627042
71.375 0.25 1.3320918112412456 0.16457893124782852
72.125 -10.25 4.016195092304637 0.6346733627131456
72.125 -8.75 3.898394070035326 0.3813859787856385
72.125 -5.75 2.6628922546272995 0.21859816771497265
72.125 -4.25 2.083187292319156 0.16567742297475171
72.125 -2.75 1.9499414489139408 0.16597532661311584
72.125 -1.25 1.7738899012269715 0.19013406703271843
72.125 0.25 1.5617558706447936 0.22743021086298545
