# Supplementary material for: SARS-CoV-2 spike opening dynamics and energetics reveal the individual roles of glycans and their collective impact
Source: Commun Biol. 2022 Nov 3;5:1170. doi: 10.1038/s42003-022-04138-6 (PMC9631587; doi:10.1038/s42003-022-04138-6)
Supplement: Supplementary file 3 — Supplementary Data 1 [file 42003_2022_4138_MOESM3_ESM.zip › PMFs/PMF-1d.with_glyco.out]

41.375000 7.914619
42.125000 5.578782
42.875000 3.050075
43.625000 1.463085
44.375000 0.500257
45.125000 0.143543
45.875000 0.000000
46.625000 0.037602
47.375000 0.314449
48.125000 1.126447
48.875000 2.424237
49.625000 3.765219
50.375000 5.158470
51.125000 6.269123
51.875000 7.468702
52.625000 8.889352
53.375000 9.887000
54.125000 10.428603
54.875000 10.719126
55.625000 10.701274
56.375000 10.125452
57.125000 9.484786
57.875000 8.920690
58.625000 8.443786
59.375000 8.019163
60.125000 7.553614
60.875000 7.167615
61.625000 6.763211
62.375000 6.460689
63.125000 6.216450
63.875000 5.941481
64.625000 5.720782
65.375000 5.526373
66.125000 5.360569
66.875000 5.349931
67.625000 5.301189
68.375000 5.154927
69.125000 5.118120
69.875000 5.061124
70.625000 5.113588
71.375000 5.277692
72.125000 5.397825
72.875000 5.680721
73.625000 6.048182
74.375000 6.517367
75.125000 7.152374
75.875000 7.838194
76.625000 8.456432
77.375000 9.053688
78.125000 9.576067
78.875000 10.045316
79.625000 10.554276
80.375000 11.009714
81.125000 11.395774
81.875000 11.734985
82.625000 12.099690
83.375000 12.388723
84.125000 12.643485
84.875000 12.874441
85.625000 13.134432
86.375000 13.384383
87.125000 13.584663
87.875000 13.778215
88.625000 13.985207
89.375000 14.183402
90.125000 14.390128
90.875000 14.571059
91.625000 14.786122
92.375000 14.985266
93.125000 15.177342
93.875000 15.481663
94.625000 15.804311
95.375000 16.111250
96.125000 16.397619
96.875000 16.857622
97.625000 17.343121
98.375000 17.778503
99.125000 18.117697
