# Supplementary material for: SARS-CoV-2 spike opening dynamics and energetics reveal the individual roles of glycans and their collective impact
Source: Commun Biol. 2022 Nov 3;5:1170. doi: 10.1038/s42003-022-04138-6 (PMC9631587; doi:10.1038/s42003-022-04138-6)
Supplement: Supplementary file 3 — Supplementary Data 1 [file 42003_2022_4138_MOESM3_ESM.zip › PMFs/PMF-1d.pp_noglyc.out]

44.375000 1.212388
45.125000 1.217148
45.875000 1.410255
46.625000 2.147627
47.375000 3.326469
48.125000 4.863417
48.875000 6.532011
49.625000 7.681834
50.375000 8.405526
51.125000 8.839510
51.875000 8.554413
52.625000 7.931723
53.375000 7.230175
54.125000 6.092138
54.875000 5.116368
55.625000 4.118985
56.375000 3.227634
57.125000 2.309333
57.875000 1.726263
58.625000 1.270289
59.375000 0.994239
60.125000 0.857664
60.875000 0.598729
61.625000 0.352440
62.375000 0.155099
63.125000 0.033835
63.875000 0.000000
64.625000 0.056238
65.375000 0.138366
66.125000 0.215229
66.875000 0.393467
67.625000 0.538712
68.375000 0.691499
69.125000 0.732511
69.875000 0.875742
70.625000 1.116754
71.375000 1.423868
72.125000 1.842045
