# Supplementary material for: SARS-CoV-2 spike opening dynamics and energetics reveal the individual roles of glycans and their collective impact
Source: Commun Biol. 2022 Nov 3;5:1170. doi: 10.1038/s42003-022-04138-6 (PMC9631587; doi:10.1038/s42003-022-04138-6)
Supplement: Supplementary file 3 — Supplementary Data 1 [file 42003_2022_4138_MOESM3_ESM.zip › PMFs/PMF-2d.without_glyco.out]

41.375 -65.75 21.511986296086594 0.6309569040061641
41.375 -64.25 19.66155045126256 0.6299128227717292
41.375 -61.25 16.856233244148473 0.5016395790214004
41.375 -56.75 14.39748922549535 0.6254955142345645
41.375 -55.25 11.330270904622456 0.45644831177223727
41.375 -46.25 9.668675236770065 0.6241672693834871
42.125 -65.75 19.3983828163571 0.2522839195670972
42.125 -64.25 17.17956021367834 0.19438407790122275
42.125 -62.75 15.455666208224931 0.15601366600077624
42.125 -61.25 14.341121923682438 0.16688764808122197
42.125 -59.75 13.22046298901123 0.15932179919051193
42.125 -58.25 12.12320612146227 0.15949862843096443
42.125 -56.75 10.73094652550939 0.21637931168794575
42.125 -55.25 9.316296505917249 0.20972536487918636
42.125 -53.75 8.162065117826682 0.17812857900392007
42.125 -52.25 7.937880963413129 0.1858427645292311
42.125 -50.75 7.197223968145106 0.1600144621709906
42.125 -49.25 6.841721873975358 0.155578788526762
42.125 -47.75 7.228281687560359 0.17960962914378356
42.125 -46.25 7.035470319524241 0.1601402631097949
42.125 -44.75 7.726993971339113 0.2195562637234282
42.125 -43.25 9.14859793660276 0.3468234135120151
42.125 -41.75 9.192258069709943 0.21939742271551874
42.125 -40.25 9.73548687459432 0.22969198464543228
42.125 -38.75 11.688827127477708 0.38243925466911144
42.125 -37.25 12.397673572410625 0.25819320963847964
42.125 -35.75 14.209690510579952 0.39200490112940123
42.125 -34.25 15.02554130000275 0.30583776230776544
42.875 -65.75 17.14486977886338 0.17827756850287094
42.875 -64.25 15.248219432954897 0.1734645719294522
42.875 -62.75 13.439129568964972 0.1370328619497808
42.875 -61.25 12.026384807792676 0.13260628279774664
42.875 -59.75 10.616574649917574 0.12741041579662246
42.875 -58.25 9.057773188395268 0.11972973563847161
42.875 -56.75 7.665855810499512 0.12077855218029161
42.875 -55.25 6.689082050229985 0.12487916020146006
42.875 -53.75 5.609852782757566 0.11757357654956163
42.875 -52.25 4.931120281541891 0.11044774101974864
42.875 -50.75 4.270642155252828 0.10414394996041382
42.875 -49.25 4.097755677963854 0.10344046997204515
42.875 -47.75 4.162708994350046 0.1061356655631853
42.875 -46.25 4.415465297613608 0.10818362542595955
42.875 -44.75 4.670870383921134 0.11064865673012823
42.875 -43.25 5.266794807839413 0.10992694453477928
42.875 -41.75 6.051326161127231 0.11327560327849728
42.875 -40.25 6.8533841253198835 0.11791686375041971
42.875 -38.75 7.844515461798765 0.11734138348269972
42.875 -37.25 9.077410287670189 0.11564396518372419
42.875 -35.75 10.282147033604238 0.12415453268921665
42.875 -34.25 11.631746511598042 0.12869091234247412
42.875 -32.75 13.197387191394727 0.1793534177418111
42.875 -31.25 14.691907821837306 0.4004337134536229
42.875 -29.75 15.991608113370267 0.44327252343031387
42.875 -28.25 17.98750052016589 0.45124547732936865
43.625 -65.75 14.980050526949691 0.13454664010190384
43.625 -64.25 13.206904252575745 0.14196988038149905
43.625 -62.75 11.45047603852714 0.12297627593242987
43.625 -61.25 9.808199811122671 0.11939827412440811
43.625 -59.75 8.391791318115565 0.1203818290740767
43.625 -58.25 6.890550271106273 0.11232014025777537
43.625 -56.75 5.659619312852435 0.10796292152090764
43.625 -55.25 4.662772290797841 0.10737241951198745
43.625 -53.75 3.7861916814154446 0.10453079008294722
43.625 -52.25 3.247804344470036 0.10189779202003943
43.625 -50.75 2.7125229539647187 0.09898102173078673
43.625 -49.25 2.415750407490882 0.09626831657591842
43.625 -47.75 2.407444408323901 0.09707964915340676
43.625 -46.25 2.528891527767457 0.09819057039974814
43.625 -44.75 2.7919614134225204 0.09926634680508713
43.625 -43.25 3.266877873635903 0.09633106680600825
43.625 -41.75 3.9418397752597882 0.09612134272886268
43.625 -40.25 4.74483130655977 0.1014470140007701
43.625 -38.75 5.6129168984298685 0.10187808506962248
43.625 -37.25 6.587370890444463 0.0997389321839344
43.625 -35.75 7.851075698628432 0.10681748348575908
43.625 -34.25 9.071035684967763 0.11390466833201167
43.625 -32.75 10.420653348135797 0.1293601208750984
43.625 -31.25 11.902023869670936 0.14312516465420935
43.625 -29.75 13.366170258778077 0.12907200798857263
43.625 -28.25 15.514441728720804 0.13777488020669892
43.625 -26.75 18.147353891408585 0.21721775222651066
43.625 -25.25 21.20366365448434 0.4620246330852392
44.375 -65.75 13.50394963203432 0.12412183251969383
44.375 -64.25 11.609955287656357 0.12175685170848205
44.375 -62.75 9.964103791646695 0.1141692008665119
44.375 -61.25 8.335275435314205 0.11074043175932027
44.375 -59.75 6.809065523425321 0.11010530587550878
44.375 -58.25 5.5311017583591235 0.10694105777313354
44.375 -56.75 4.295637325496905 0.10271498071360992
44.375 -55.25 3.356428821714709 0.10114656991561291
44.375 -53.75 2.5579533929972023 0.09720303988742135
44.375 -52.25 1.8826848547608181 0.09477137450005454
44.375 -50.75 1.42545137699352 0.09272006346987051
44.375 -49.25 1.1157597300759179 0.09127872808297396
44.375 -47.75 0.9688666109950751 0.08976352438075715
44.375 -46.25 1.019271150564662 0.08830622897386273
44.375 -44.75 1.243945637840812 0.08743269722003344
44.375 -43.25 1.6624626497215804 0.08738250483554903
44.375 -41.75 2.321255931086004 0.0878579320339362
44.375 -40.25 3.2621163724166546 0.09053978255796354
44.375 -38.75 4.157455977206745 0.09300421360091851
44.375 -37.25 4.9368240410291815 0.09064569513012395
44.375 -35.75 6.130907281816096 0.09683973222119663
44.375 -34.25 7.391207854567037 0.1084287386230533
44.375 -32.75 8.77653863399989 0.11675430725813057
44.375 -31.25 10.300487289599834 0.11480500272688773
44.375 -29.75 12.046984603089536 0.11797176142949295
44.375 -28.25 13.934894140755105 0.1227844776541311
44.375 -26.75 16.113642327513503 0.14141719038857894
44.375 -25.25 18.28147041297528 0.1930983724048824
44.375 -23.75 19.94662737803008 0.41071972935194856
45.125 -65.75 12.874042633112133 0.12263613171830678
45.125 -64.25 10.987894482171919 0.11994998895374825
45.125 -62.75 9.226672604149726 0.11196607895132142
45.125 -61.25 7.6313973286886405 0.10841921872393918
45.125 -59.75 6.152624359465248 0.1057608436596644
45.125 -58.25 4.719615063210556 0.10132401774743746
45.125 -56.75 3.4778316429241025 0.09803586550103598
45.125 -55.25 2.4624533518370315 0.09488316162366846
45.125 -53.75 1.6453160233655326 0.09202300370930688
45.125 -52.25 1.0172252337406158 0.09025910274941643
45.125 -50.75 0.5964552788038833 0.0887600717205952
45.125 -49.25 0.32909339170430646 0.08758495412970024
45.125 -47.75 0.23641835088772994 0.08644438127651731
45.125 -46.25 0.2634834943282938 0.08501236727466659
45.125 -44.75 0.36859679528265293 0.08351771602061576
45.125 -43.25 0.7520315266915337 0.08324012588823536
45.125 -41.75 1.3220388586527883 0.08315084947674918
45.125 -40.25 2.0059472268677525 0.0827141407474885
45.125 -38.75 2.8229267423398836 0.08311768290659043
45.125 -37.25 3.845901815766548 0.08484676323662056
45.125 -35.75 4.817722065088466 0.08654427837749855
45.125 -34.25 6.106213420247914 0.09342825826080368
45.125 -32.75 7.544283964339467 0.10549565688422968
45.125 -31.25 9.179628338483983 0.1084119064752781
45.125 -29.75 11.157906026953894 0.11928691345778786
45.125 -28.25 12.758910730498142 0.12903544857144905
45.125 -26.75 14.863436147682304 0.14216523821757168
45.125 -25.25 17.142276853836346 0.17129404252511152
45.125 -23.75 19.154836284781137 0.2605539143745296
45.125 -22.25 22.22248046409936 0.47509915441592837
45.875 -65.75 12.45399633521491 0.11864540729440634
45.875 -64.25 10.851079134028794 0.11954815540374664
45.875 -62.75 9.12579967394712 0.11431607558054174
45.875 -61.25 7.5835553599617525 0.10927895877000054
45.875 -59.75 6.075920073953397 0.10407208391890924
45.875 -58.25 4.703919602175478 0.1005710271867652
45.875 -56.75 3.4830602409333893 0.09751072473567213
45.875 -55.25 2.432963098399019 0.09403710181057062
45.875 -53.75 1.5361160621027048 0.09123793284317716
45.875 -52.25 0.9047742517879954 0.08947967343648436
45.875 -50.75 0.43635120611957945 0.08785467154135014
45.875 -49.25 0.1634507108896061 0.08664539156463867
45.875 -47.75 0.045562631941243124 0.08551629075959688
45.875 -46.25 0.031510973616056225 0.08421307348781482
45.875 -44.75 0.21839207839120744 0.08326776805941084
45.875 -43.25 0.40671943812354894 0.08221192624088088
45.875 -41.75 0.8194452510756306 0.08131001951943347
45.875 -40.25 1.3423206085886263 0.08015223384635639
45.875 -38.75 2.10092190787885 0.08000421532437743
45.875 -37.25 2.9485837143494957 0.08009119071032406
45.875 -35.75 4.0764587584061935 0.08154449521837133
45.875 -34.25 5.258968384444109 0.08511863595573343
45.875 -32.75 6.6461543368934235 0.09294598627364264
45.875 -31.25 8.101834103248404 0.09503992937771301
45.875 -29.75 9.85687630341485 0.09906773735754112
45.875 -28.25 11.590507875756497 0.10561922210086531
45.875 -26.75 13.734054748393731 0.11870869909223403
45.875 -25.25 15.734047169214078 0.1356117200991649
45.875 -23.75 18.19865917312915 0.20436255496729333
45.875 -22.25 20.98861057729333 0.3686994111086606
46.625 -65.75 12.236632671452934 0.11565268006691119
46.625 -64.25 10.815105389770418 0.11641829522483214
46.625 -62.75 9.424845411665807 0.11812730363668751
46.625 -61.25 7.881610967053056 0.11117093352050637
46.625 -59.75 6.596545678451221 0.10678562076419797
46.625 -58.25 5.263833988305553 0.10439454020083376
46.625 -56.75 4.127477444005161 0.10129113877018826
46.625 -55.25 3.045534287032821 0.09655446480015811
46.625 -53.75 1.974133955697692 0.09213663197533649
46.625 -52.25 1.2992631818738596 0.09009452248839167
46.625 -50.75 0.7058474096849809 0.08804220202775659
46.625 -49.25 0.3951654816653875 0.0867848658466919
46.625 -47.75 0.17619072140583011 0.08537286118153377
46.625 -46.25 0.1690742469380507 0.08451666965809593
46.625 -44.75 0.24609816177015287 0.08348590689555299
46.625 -43.25 0.45785300733183637 0.08256949246142978
46.625 -41.75 0.807857097811481 0.0814647311826258
46.625 -40.25 1.314031948044999 0.08020995665060206
46.625 -38.75 1.9871769046342587 0.07968761442549004
46.625 -37.25 2.812512563716945 0.07977785824040613
46.625 -35.75 3.8206534253147257 0.0805135235437481
46.625 -34.25 4.974505297607522 0.08313862878338125
46.625 -32.75 6.194449759273642 0.0876724341672144
46.625 -31.25 7.634827758769101 0.09005508414842114
46.625 -29.75 9.402332312657736 0.09600858473326188
46.625 -28.25 11.336139592148553 0.10534848054232801
46.625 -26.75 13.165054889296682 0.11159736447575834
46.625 -25.25 15.159593331544238 0.1314359831651802
46.625 -23.75 17.152149708085357 0.17505076729534452
46.625 -22.25 18.71022260382485 0.21802484772302333
46.625 -20.75 19.178932337610867 0.6383436862625265
47.375 -65.75 12.414972317364462 0.11558332999842524
47.375 -64.25 11.000075277073858 0.11452398417247123
47.375 -62.75 9.642009554179229 0.11531865202544553
47.375 -61.25 8.27263669233332 0.1113442910987768
47.375 -59.75 7.293830770889254 0.11079738435364227
47.375 -58.25 6.037460618482903 0.1098044253597974
47.375 -56.75 5.052783867027223 0.11008396005899221
47.375 -55.25 3.8686286753900685 0.10289897702192978
47.375 -53.75 2.7975034298819548 0.09499119686131213
47.375 -52.25 2.0910925633842963 0.09256233746517642
47.375 -50.75 1.5435915803862739 0.09071472960932057
47.375 -49.25 1.0695248753488868 0.08865633315385332
47.375 -47.75 0.7348749904657138 0.08676872291022389
47.375 -46.25 0.6642420830521875 0.08602835642482275
47.375 -44.75 0.5941755401004227 0.08457247505522224
47.375 -43.25 0.7473658419191845 0.08335412288617239
47.375 -41.75 1.15704422887596 0.08331724580191133
47.375 -40.25 1.5942788232481628 0.08137325862509324
47.375 -38.75 2.3558641071125126 0.08138384392460575
47.375 -37.25 3.1291887236819003 0.08127470748800031
47.375 -35.75 4.069905266613369 0.08184990861243213
47.375 -34.25 5.080637755190966 0.08327867154498726
47.375 -32.75 6.254412106358244 0.08783132454547482
47.375 -31.25 7.621607137246144 0.09063653636290793
47.375 -29.75 9.273968730962192 0.0981513966287367
47.375 -28.25 11.101706296668482 0.10634512385064959
47.375 -26.75 12.901698297933782 0.11793664950558556
47.375 -25.25 14.62653783878073 0.13241530922005518
47.375 -23.75 15.834124778398495 0.15915500951191466
47.375 -22.25 17.004303629060903 0.19028496779801493
47.375 -20.75 18.69332353914786 0.6381307800910266
48.125 -65.75 13.049103957005322 0.11750304757367809
48.125 -64.25 11.51232492856041 0.11473025165817104
48.125 -62.75 10.202535199408768 0.11567734614928009
48.125 -61.25 9.00146790388033 0.11842764836981723
48.125 -59.75 7.775300266690899 0.11317098619701484
48.125 -58.25 6.756164254366753 0.11360010632172816
48.125 -56.75 5.765841623253947 0.11422967955202705
48.125 -55.25 4.569185707530157 0.10592407891964765
48.125 -53.75 3.7477773976280173 0.0991205204964222
48.125 -52.25 3.006904652549121 0.09586668459625308
48.125 -50.75 2.4099973922839415 0.09290144610933836
48.125 -49.25 1.9456738748509799 0.09171721167351972
48.125 -47.75 1.5883528280894705 0.08996508227771989
48.125 -46.25 1.452996886111457 0.08897234783961536
48.125 -44.75 1.3872202364603723 0.08782585773612475
48.125 -43.25 1.4145253465626877 0.08553663192218854
48.125 -41.75 1.660382864580732 0.0859060764353439
48.125 -40.25 2.1993079476082396 0.08480761908258377
48.125 -38.75 2.718476207774173 0.08244537862477172
48.125 -37.25 3.3528631140036063 0.08093904780704786
48.125 -35.75 4.263206193363216 0.08125211957272825
48.125 -34.25 5.385491471113776 0.08509124741491242
48.125 -32.75 6.401168210508591 0.08931427126430103
48.125 -31.25 7.838760867386598 0.0963288743973231
48.125 -29.75 9.4262826582469 0.10836551004040995
48.125 -28.25 11.071837608002335 0.1185288439766685
48.125 -26.75 12.602392503248401 0.12487386074288814
48.125 -25.25 13.779729138910083 0.12464807556261388
48.125 -23.75 15.039155242617886 0.16234301614128718
48.125 -22.25 16.29165429832726 0.2424885357911106
48.125 -20.75 18.067706483409573 0.6384629404282486
48.875 -65.75 13.83770262974447 0.12047397288807711
48.875 -64.25 12.475384466806618 0.11913276453701536
48.875 -62.75 11.260880671935185 0.1211024403074171
48.875 -61.25 9.708943052856274 0.12353499426456618
48.875 -59.75 8.726688146494823 0.12409003611809659
48.875 -58.25 7.779998969947838 0.12773558223256626
48.875 -56.75 6.782161420165367 0.12182562716766453
48.875 -55.25 5.835752642399148 0.11710782354209695
48.875 -53.75 4.867515796842802 0.10474114628030405
48.875 -52.25 4.115943640192161 0.0994961020185461
48.875 -50.75 3.5120769991495884 0.09672115595564329
48.875 -49.25 3.089133205360165 0.096447819070265
48.875 -47.75 2.6785518664732115 0.0945592179088201
48.875 -46.25 2.3538207701275256 0.09153683346251953
48.875 -44.75 2.1786160125107887 0.08957547287151167
48.875 -43.25 2.1617530160495337 0.08737446811752127
48.875 -41.75 2.3945601818006264 0.08993025612994635
48.875 -40.25 2.776717454461308 0.08784642815857895
48.875 -38.75 3.226698957623819 0.08426425741545235
48.875 -37.25 3.8536798667968704 0.08225819426112164
48.875 -35.75 4.562011239090088 0.08161872485160539
48.875 -34.25 5.555137800750128 0.0854401073403196
48.875 -32.75 6.708559525307753 0.09630162285534953
48.875 -31.25 7.996046059619024 0.10711361130122853
48.875 -29.75 9.519636796876313 0.12337367470925455
48.875 -28.25 10.971417749692836 0.13537700699236785
48.875 -26.75 12.096361626484587 0.12699073304378014
48.875 -25.25 13.146905482363042 0.1253910350235829
48.875 -23.75 14.353925833563487 0.1950507879139515
48.875 -22.25 16.225699785276188 0.6369735484775135
48.875 -20.75 15.624114653202994 0.6391926161702213
49.625 -65.75 14.812762089709487 0.12808093933155523
49.625 -64.25 13.321883155332403 0.12425951625694023
49.625 -62.75 12.184683091807692 0.1228028177453546
49.625 -61.25 11.007210378415378 0.1264496644808558
49.625 -59.75 9.901378075895447 0.1312664019784706
49.625 -58.25 8.89937963855912 0.12961939289153757
49.625 -56.75 7.9496378229157605 0.12163521811844356
49.625 -55.25 7.1054587735755765 0.11584235213457035
49.625 -53.75 6.398524456847096 0.11080397198610234
49.625 -52.25 5.3995259513215625 0.10601348698124612
49.625 -50.75 4.691642114778939 0.10102160811298941
49.625 -49.25 4.146776444804256 0.10021944615292282
49.625 -47.75 3.7259769187221132 0.09680252240725343
49.625 -46.25 3.433717046005038 0.09404811403600695
49.625 -44.75 3.265909412554482 0.09505996169577584
49.625 -43.25 3.1889762278784364 0.09282744771535874
49.625 -41.75 3.309434966907868 0.09607955993493249
49.625 -40.25 3.5495308760380166 0.09320116081720974
49.625 -38.75 3.855040155312862 0.0875602682410508
49.625 -37.25 4.5344111299867755 0.08682631788545206
49.625 -35.75 5.218365824530812 0.08758120997296001
49.625 -34.25 5.993664186061302 0.09037290750585368
49.625 -32.75 6.922700272750075 0.1000826875812645
49.625 -31.25 8.165474010198642 0.122929073047814
49.625 -29.75 9.540502793019725 0.14484653689294577
49.625 -28.25 10.495842925112838 0.13109386997812614
49.625 -26.75 11.42346710924121 0.12482204529590875
49.625 -25.25 12.370111923590107 0.1314199143049691
49.625 -23.75 13.737167180373353 0.310909576413952
50.375 -65.75 16.215911953075803 0.1793375884909664
50.375 -64.25 14.69769043735215 0.1625456305270104
50.375 -62.75 13.547401067533352 0.135239496185153
50.375 -61.25 12.390875200965136 0.1333046049046644
50.375 -59.75 11.208908034121244 0.14279842984376154
50.375 -58.25 10.552110863181491 0.1650853466378756
50.375 -56.75 9.767014334903259 0.16001902704296894
50.375 -55.25 8.863376531118195 0.15055386301775553
50.375 -53.75 7.910902603452215 0.12775848465244238
50.375 -52.25 7.047616044337145 0.12580399329402622
50.375 -50.75 5.993731024632525 0.11144822018667457
50.375 -49.25 5.2201145377579135 0.10387135387218974
50.375 -47.75 4.985586278256238 0.10507630445838441
50.375 -46.25 4.553633951303275 0.09895321395006836
50.375 -44.75 4.487620479464054 0.10517358207513969
50.375 -43.25 4.230300801276948 0.09901242233331087
50.375 -41.75 4.11989154606175 0.09911619745099887
50.375 -40.25 4.179304590595796 0.09499573249451441
50.375 -38.75 4.387439126305768 0.08968036203441233
50.375 -37.25 4.962981002142437 0.08982051813137525
50.375 -35.75 5.497020824473569 0.0900389739142549
50.375 -34.25 6.247681383611097 0.09424681109163935
50.375 -32.75 6.988678638498859 0.10014988190404653
50.375 -31.25 8.00122032273079 0.11478847991847409
50.375 -29.75 8.897970658420325 0.11553842385494165
50.375 -28.25 9.48211057044875 0.10614070232586185
50.375 -26.75 10.411634662216175 0.12181968901482576
50.375 -25.25 11.114394535093268 0.1441474286325065
50.375 -23.75 11.857445780132403 0.28305168793780056
51.125 -65.75 17.88420078143299 0.6269286517274837
51.125 -62.75 15.156819811614099 0.26100299435312957
51.125 -61.25 14.455176285873138 0.2900137719496225
51.125 -59.75 13.062798868843778 0.285937424709594
51.125 -58.25 11.916339569186546 0.2950799772310754
51.125 -56.75 11.364373563883793 0.4502176823161982
51.125 -55.25 10.54797640372156 0.36987420055917236
51.125 -53.75 9.720897037134467 0.21979247478955857
51.125 -52.25 8.794134099110085 0.1884648601482135
51.125 -50.75 7.514272866497434 0.13148053359813253
51.125 -49.25 6.552601828640985 0.11417783819858006
51.125 -47.75 5.755131466320719 0.10184473567660346
51.125 -46.25 5.478645409249194 0.09935682983182237
51.125 -44.75 5.131304093858841 0.09898703407456043
51.125 -43.25 5.002149093404559 0.09816190898541022
51.125 -41.75 4.820146827725764 0.09648815611897218
51.125 -40.25 4.768166691108074 0.09531888930645287
51.125 -38.75 4.981411424213944 0.09399080162903303
51.125 -37.25 5.176118524172051 0.09024750069254535
51.125 -35.75 5.691863637682215 0.09313259972477467
51.125 -34.25 6.080853616210375 0.08997890011823113
51.125 -32.75 6.599039583382835 0.09227270244255033
51.125 -31.25 7.174687207571406 0.09243324990803872
51.125 -29.75 7.828375337122868 0.09103461535843226
51.125 -28.25 8.517066187138605 0.09182606294957943
51.125 -26.75 9.082261682590532 0.10226957657257667
51.125 -25.25 9.946321896306914 0.1579555455652224
51.125 -23.75 10.643769696746274 0.28318553333507746
51.125 -20.75 9.252677517597807 0.2569215737130447
51.125 -16.25 11.178106216822341 0.6245564196038546
51.875 -53.75 10.989328863666357 0.3775393094738059
51.875 -52.25 9.848858266144315 0.21583804423856334
51.875 -50.75 8.810258845276403 0.15823689965436927
51.875 -49.25 7.570661928447311 0.1174598705731331
51.875 -47.75 6.53351495812416 0.09868379835430192
51.875 -46.25 5.956130903092889 0.09267799413752804
51.875 -44.75 5.648936174830319 0.09299857011294603
51.875 -43.25 5.444325707913994 0.09256682347778426
51.875 -41.75 5.165756175510555 0.09039190033335864
51.875 -40.25 4.995710296754817 0.08938510455679657
51.875 -38.75 5.023706772736578 0.08754860418647367
51.875 -37.25 5.213656383803478 0.0863930350585587
51.875 -35.75 5.436651448063985 0.08540660451928866
51.875 -34.25 5.750563477077243 0.0845269952410161
51.875 -32.75 5.9929600117190205 0.0839505952763276
51.875 -31.25 6.377840678369724 0.0831216773228696
51.875 -29.75 6.791323561732786 0.08150016701418208
51.875 -28.25 7.491746555356688 0.08275427614626454
51.875 -26.75 7.855299277689414 0.08568912668035944
51.875 -25.25 8.317833964531513 0.09862301324209932
51.875 -23.75 8.830590844294186 0.1384437549750133
51.875 -22.25 8.798632590920356 0.15137843857612485
51.875 -20.75 8.938521185653542 0.16045465544397589
51.875 -19.25 9.20992528644567 0.17090050397809
51.875 -17.75 9.647618590030579 0.18795280729500113
51.875 -16.25 10.807730138225903 0.3719348401102353
51.875 -14.75 11.268461349322568 0.45304709685905825
52.625 -53.75 11.497340738755273 0.44920923963146525
52.625 -52.25 11.406276138244033 0.4574515380580295
52.625 -50.75 9.61371557633122 0.1869120266781384
52.625 -49.25 8.552779782236685 0.12782838379864037
52.625 -47.75 7.454848096928393 0.10360581889939686
52.625 -46.25 6.683353006236405 0.09299501145920094
52.625 -44.75 6.183579282483259 0.09045488146295323
52.625 -43.25 5.778312924782036 0.08862612362991562
52.625 -41.75 5.529421749040713 0.08815452456509408
52.625 -40.25 5.266083601493583 0.08831310242152099
52.625 -38.75 5.062785433346456 0.08429479415660247
52.625 -37.25 5.052806896794582 0.08203743961741417
52.625 -35.75 5.151740262358438 0.08062395487184933
52.625 -34.25 5.388950576485936 0.08102616340608092
52.625 -32.75 5.553191528240738 0.08070712070792493
52.625 -31.25 5.716768717152908 0.07974118612550765
52.625 -29.75 6.080395017371289 0.08003050575466496
52.625 -28.25 6.53808191103757 0.07756493809294111
52.625 -26.75 6.96513057728239 0.07756936488160346
52.625 -25.25 7.5464674111099415 0.08592025530940946
52.625 -23.75 8.14474224194056 0.10581905480508956
52.625 -22.25 8.486599875659973 0.127938081143363
52.625 -20.75 8.533909012775736 0.1322365750669207
52.625 -19.25 8.744342836102671 0.13551436308570283
52.625 -17.75 8.827667558879217 0.13055908748916578
52.625 -16.25 9.457117008835032 0.1625240573177886
52.625 -14.75 10.024967227599035 0.21698572497621998
52.625 -13.25 10.665331201673768 0.6295054308944157
53.375 -52.25 10.728559940545932 0.25073907649139165
53.375 -50.75 10.603311841507582 0.23474860585122967
53.375 -49.25 9.533859061403826 0.1479264429041102
53.375 -47.75 8.232475446305754 0.10700467992414955
53.375 -46.25 7.541531073466459 0.09734386458181161
53.375 -44.75 6.73372735774048 0.09127658284037964
53.375 -43.25 6.2620003756040665 0.08858342328245543
53.375 -41.75 5.811708388449303 0.08629326764642528
53.375 -40.25 5.639107044483687 0.09039082177238467
53.375 -38.75 5.3098325489156535 0.08636760464677934
53.375 -37.25 5.075433901211388 0.08183691027649918
53.375 -35.75 5.004512258674507 0.07878805893422758
53.375 -34.25 5.0121636156839156 0.07728894680164193
53.375 -32.75 5.089597584053109 0.07710872216082372
53.375 -31.25 5.267488606296977 0.07883257560396308
53.375 -29.75 5.417628248787825 0.07706774246203871
53.375 -28.25 5.698735274412107 0.0730803558691478
53.375 -26.75 6.111855435148495 0.07248314819227775
53.375 -25.25 6.7293696698780785 0.07823679245941843
53.375 -23.75 7.3229635364356165 0.09235660556273963
53.375 -22.25 7.906470293940547 0.12037708606164554
53.375 -20.75 8.068391676280237 0.12832745312676638
53.375 -19.25 7.945368668178602 0.11912207615431515
53.375 -17.75 8.244692874859487 0.12667795300224022
53.375 -16.25 8.631992196208921 0.1453201164390066
53.375 -14.75 9.282454359030508 0.19145142121894632
53.375 -13.25 9.722216549886777 0.32425150582293916
53.375 -11.75 10.77846877436405 0.5135510676672215
54.125 -52.25 11.79293253908419 0.45997929095873274
54.125 -50.75 10.422995443464885 0.1675496427061037
54.125 -49.25 9.870434677666871 0.13068500440560266
54.125 -47.75 8.908944922637728 0.11310321246608156
54.125 -46.25 7.92685342874351 0.09780061857267745
54.125 -44.75 7.2861699552455 0.09358014476488165
54.125 -43.25 6.832903186960196 0.08991675523836612
54.125 -41.75 6.409753740697325 0.08788300383054415
54.125 -40.25 6.029727348903069 0.09242859952855828
54.125 -38.75 5.610530895575456 0.08919113734945613
54.125 -37.25 5.266810326160619 0.08421547499062323
54.125 -35.75 5.08341508318134 0.07979540532196354
54.125 -34.25 4.885922707546873 0.0766531469314076
54.125 -32.75 4.7283420546575945 0.07502388408702217
54.125 -31.25 4.742265684139901 0.07535238415065487
54.125 -29.75 4.876772251620098 0.07417404172522711
54.125 -28.25 5.085656613803613 0.07118068153487972
54.125 -26.75 5.418645493149009 0.0705134331664148
54.125 -25.25 5.897417722175634 0.07281490448434179
54.125 -23.75 6.364005736195462 0.08107422199327403
54.125 -22.25 6.854693086179117 0.09463492446219961
54.125 -20.75 7.21158676625459 0.11065713205044406
54.125 -19.25 7.22635602901658 0.11315947677176728
54.125 -17.75 7.501042317051175 0.11806740739437183
54.125 -16.25 8.144814474172719 0.15548383809360175
54.125 -14.75 8.213005592406398 0.15262128620830517
54.125 -13.25 9.292717093265722 0.25099716293121027
54.125 -11.75 9.830011239475775 0.20252236981397956
54.125 -10.25 11.296722041437134 0.295479811797136
54.875 -52.25 10.712777894304354 0.2557942690857903
54.875 -50.75 10.266485824611351 0.14268592926271925
54.875 -49.25 9.745022189810037 0.11304053519643915
54.875 -47.75 8.980883407254963 0.1039207129663705
54.875 -46.25 8.364855800957072 0.09837900446686143
54.875 -44.75 7.7044114166792514 0.09419548452070967
54.875 -43.25 7.264209568036046 0.08938575056190257
54.875 -41.75 6.974092165453208 0.08811965103100948
54.875 -40.25 6.544134992378899 0.09421126156733443
54.875 -38.75 6.064685522945854 0.09344173414931169
54.875 -37.25 5.589343352794394 0.08773565937796284
54.875 -35.75 5.30617984405769 0.08243392033067455
54.875 -34.25 4.8483979484869 0.07632314651838018
54.875 -32.75 4.674027687749847 0.07638148389686802
54.875 -31.25 4.468232479136202 0.075124238935066
54.875 -29.75 4.589210982583987 0.07518517500236122
54.875 -28.25 4.624360007999464 0.07166550491845004
54.875 -26.75 4.8331965730319855 0.07113146193638893
54.875 -25.25 5.095803010574471 0.07082337030336747
54.875 -23.75 5.556336997687119 0.07688556494426539
54.875 -22.25 5.9605660436513626 0.08235896328693103
54.875 -20.75 6.528168937685201 0.10063578138908726
54.875 -19.25 6.717727859808086 0.10757474696131272
54.875 -17.75 7.076859694156401 0.1102523142165439
54.875 -16.25 7.419044244528283 0.11694394929079555
54.875 -14.75 7.959276154328809 0.14428703241774793
54.875 -13.25 8.314060123922445 0.1288035400988855
54.875 -11.75 9.259689860831658 0.12945074653013228
54.875 -10.25 10.239051219652428 0.13945539901840975
54.875 -8.75 11.598770783926645 0.2647881753949132
54.875 -7.25 12.431301843034449 0.4476641783717724
54.875 -5.75 12.654310059750554 0.6240583113225254
55.625 -52.25 11.788022798463587 0.45815359335805883
55.625 -50.75 11.057099545736158 0.19719212760781687
55.625 -49.25 10.428909323622735 0.12235591242258226
55.625 -47.75 9.654933602805263 0.11027436442070476
55.625 -46.25 8.870900893633163 0.09917144166052197
55.625 -44.75 8.162527908166764 0.09454487976947817
55.625 -43.25 7.603042861778707 0.08800045893958003
55.625 -41.75 7.253679653219971 0.08498681535321864
55.625 -40.25 6.756980840070127 0.08647693322464384
55.625 -38.75 6.242675106186333 0.08463139971377227
55.625 -37.25 5.800363164405568 0.08417229650615124
55.625 -35.75 5.53523960516367 0.083610838565643
55.625 -34.25 4.987762494756585 0.07706869409300762
55.625 -32.75 4.506784027184052 0.07405853297885547
55.625 -31.25 4.134821328728503 0.07218616696024285
55.625 -29.75 3.9637635886202465 0.06991875179449454
55.625 -28.25 4.037853265124457 0.07000427896778988
55.625 -26.75 4.208441961895041 0.07044170097346825
55.625 -25.25 4.473040547080466 0.07140133934513684
55.625 -23.75 4.74716173641238 0.0723269151361886
55.625 -22.25 4.999584108674213 0.07061898583148066
55.625 -20.75 5.4766591768381305 0.07653023349424644
55.625 -19.25 5.795928606343131 0.08191904945044852
55.625 -17.75 6.289277491998959 0.08427095429900143
55.625 -16.25 6.747562251061323 0.09103114373607528
55.625 -14.75 7.0905933865325155 0.09829117332531581
55.625 -13.25 7.711168746910691 0.09828614282555058
55.625 -11.75 8.34785055863877 0.08746842876290531
55.625 -10.25 9.351370547726635 0.09428560477246004
55.625 -8.75 10.501845053743315 0.13260353426759833
55.625 -7.25 11.232523818197318 0.18672284537694844
55.625 -5.75 11.950636686084861 0.37236268968568054
56.375 -50.75 12.230477308584698 0.2959348796556181
56.375 -49.25 11.418813436246321 0.15846995710022813
56.375 -47.75 10.282519384311781 0.11763938399216148
56.375 -46.25 9.514033964973551 0.1020277361207831
56.375 -44.75 8.739264620982857 0.09740224405854364
56.375 -43.25 8.10805716489748 0.08947716535003902
56.375 -41.75 7.590741389147056 0.0842310653631241
56.375 -40.25 7.034126770926812 0.082584581046502
56.375 -38.75 6.544641619468643 0.08179037836492364
56.375 -37.25 5.987960896614535 0.08074918974060351
56.375 -35.75 5.4921245814897 0.07813559892187688
56.375 -34.25 5.02087049107565 0.07489747325256642
56.375 -32.75 4.466313293885373 0.07210767940436137
56.375 -31.25 4.016969075809361 0.07036827076024496
56.375 -29.75 3.7556017942800524 0.06879193475148762
56.375 -28.25 3.6039834263846284 0.06793122478386843
56.375 -26.75 3.641234360585587 0.0672167300208552
56.375 -25.25 3.734733791100609 0.06688044193079933
56.375 -23.75 3.9193665649244065 0.06668913615700933
56.375 -22.25 4.083227225310236 0.0641272946353573
56.375 -20.75 4.441123994037158 0.06541361716892925
56.375 -19.25 4.7605715600007334 0.06774347603052164
56.375 -17.75 5.347281340057121 0.07257675067767137
56.375 -16.25 5.907626183595501 0.07806192451728486
56.375 -14.75 6.377151502062905 0.08604017277154763
56.375 -13.25 6.9487049024777265 0.08050065448483869
56.375 -11.75 7.47788041870659 0.07344542337340379
56.375 -10.25 8.487748231796548 0.08227630321739006
56.375 -8.75 9.592826047905394 0.10446810706841322
56.375 -7.25 10.643974779003258 0.13995708284104122
56.375 -5.75 11.660924996796235 0.2307126586379301
56.375 -4.25 13.286750639693508 0.6227132502342123
57.125 -49.25 12.12577242223414 0.2208063806263488
57.125 -47.75 10.982685013198974 0.1317960209571174
57.125 -46.25 10.052260813961652 0.10792524560422664
57.125 -44.75 9.26535806965068 0.10068275660178856
57.125 -43.25 8.733800715166602 0.09415749085911644
57.125 -41.75 8.10451270089217 0.08697554063763616
57.125 -40.25 7.5255371371842115 0.08419620656366396
57.125 -38.75 6.913325899933754 0.0809851355768749
57.125 -37.25 6.286080184040981 0.0797426687927395
57.125 -35.75 5.566101904654191 0.07555672691658347
57.125 -34.25 5.014074001394179 0.07241168644374173
57.125 -32.75 4.5289772342127925 0.07100102772499985
57.125 -31.25 4.047356125805294 0.069718595984191
57.125 -29.75 3.762402759728007 0.06910352628427341
57.125 -28.25 3.5242121045839725 0.06790367625748993
57.125 -26.75 3.4195193044956005 0.06594277697515549
57.125 -25.25 3.4354286999886137 0.06582442675428998
57.125 -23.75 3.426376323490045 0.06498124645927485
57.125 -22.25 3.512074277291189 0.06312276478822564
57.125 -20.75 3.6365155354727317 0.06109688884657591
57.125 -19.25 3.940039052311684 0.06211846020146184
57.125 -17.75 4.459408657936244 0.066589555356899
57.125 -16.25 4.948116528672963 0.06944477537229862
57.125 -14.75 5.784937020290263 0.08323554058267216
57.125 -13.25 6.319215624923917 0.0788304039117486
57.125 -11.75 6.967486146652315 0.07238434803939163
57.125 -10.25 7.804655610529541 0.07925049848469548
57.125 -8.75 8.74863307729694 0.08833105043527444
57.125 -7.25 9.647020999602601 0.09789394674477171
57.125 -5.75 10.810717745537186 0.14177022084489596
57.125 -4.25 11.941357947545791 0.23600879965754568
57.125 -2.75 13.076285870001701 0.4525849495412816
57.875 -49.25 13.320547263301432 0.6250095382768747
57.875 -47.75 11.654434682553903 0.15765014842482705
57.875 -46.25 10.6457889230641 0.11566692381487147
57.875 -44.75 9.624994076783826 0.10119078688999347
57.875 -43.25 9.229189569211025 0.09659952200784042
57.875 -41.75 8.622219249628612 0.09137997837713122
57.875 -40.25 7.881209984905144 0.08482986532026908
57.875 -38.75 7.2315955078719485 0.0807638749019873
57.875 -37.25 6.668349521478678 0.08012477006955859
57.875 -35.75 5.983739629403547 0.07699534761028799
57.875 -34.25 5.2801461897312985 0.07293406532706265
57.875 -32.75 4.62452668581958 0.07046442303196007
57.875 -31.25 4.159782379827508 0.06939585897792934
57.875 -29.75 3.864207821602497 0.06919660973653563
57.875 -28.25 3.60748254950469 0.0680292127957799
57.875 -26.75 3.3463600982880197 0.06457173194133838
57.875 -25.25 3.217000013408674 0.06408202992189888
57.875 -23.75 3.017188755429575 0.0628255462805993
57.875 -22.25 3.03760183395401 0.06156930570568879
57.875 -20.75 3.021860719697622 0.0588593900938777
57.875 -19.25 3.266979322473898 0.05982750963380525
57.875 -17.75 3.6278906730568603 0.061525015593010865
57.875 -16.25 4.0453208334029815 0.06171848960775751
57.875 -14.75 4.698972440966398 0.06637938785999059
57.875 -13.25 5.573433489852281 0.07280397809573079
57.875 -11.75 6.34129878038452 0.0726210716328169
57.875 -10.25 7.1618169003945615 0.07828839278411608
57.875 -8.75 7.897368734861998 0.07756633088464532
57.875 -7.25 8.898644847919133 0.09132941105579813
57.875 -5.75 10.018303971922139 0.1229101150529626
57.875 -4.25 10.756424159603634 0.14508340356266414
57.875 -2.75 11.130410828915146 0.14418982371731975
57.875 -1.25 11.831349848813668 0.1984396087653696
57.875 0.25 12.48236714265482 0.24663016081146963
57.875 1.75 13.872654780032704 0.6219525798660157
58.625 -49.25 11.986145257344782 0.5146603961117996
58.625 -47.75 12.39211633982208 0.22037949319893682
58.625 -46.25 11.251242855711148 0.12426331932964015
58.625 -44.75 10.367350969962628 0.10981052165067252
58.625 -43.25 9.682760413822844 0.0992589733214333
58.625 -41.75 9.034449657228748 0.0939716238610285
58.625 -40.25 8.313455028257037 0.08648009377097049
58.625 -38.75 7.538730464281721 0.0802423305586204
58.625 -37.25 6.881670870725098 0.0782095907107039
58.625 -35.75 6.354948885993827 0.07769707189190542
58.625 -34.25 5.639549984684105 0.07429279539925221
58.625 -32.75 4.926693087853879 0.07124636028488655
58.625 -31.25 4.319089097773726 0.06823162904784814
58.625 -29.75 3.9657519944092323 0.06743690391087706
58.625 -28.25 3.6545872962645927 0.06630841927512435
58.625 -26.75 3.2864828288912826 0.06309866455762683
58.625 -25.25 3.045024820275815 0.06247165025875881
58.625 -23.75 2.88884362177458 0.06313815395960498
58.625 -22.25 2.6269440444362293 0.05942959652002303
58.625 -20.75 2.59454147972972 0.0581161641422713
58.625 -19.25 2.6938348831505166 0.057911003065709545
58.625 -17.75 2.956361985752879 0.057202216774659385
58.625 -16.25 3.3620761095209253 0.057144844193788166
58.625 -14.75 3.8243276127810453 0.05779906655072113
58.625 -13.25 4.545744073490569 0.0589186367615394
58.625 -11.75 5.369175830442882 0.06051561081746933
58.625 -10.25 6.277617000068775 0.06489275285827077
58.625 -8.75 6.998266096700367 0.06504176301567821
58.625 -7.25 7.899766615690658 0.07627676940169141
58.625 -5.75 8.802800552122841 0.088814359226109
58.625 -4.25 9.779278233549132 0.11498861999702495
58.625 -2.75 10.334880055923517 0.10901238649411252
58.625 -1.25 10.814801552496837 0.11353743339396345
58.625 0.25 11.302699779929481 0.1184613504042522
58.625 1.75 12.645361991528446 0.21512910378699782
58.625 3.25 13.611291602292521 0.6197587529290192
59.375 -47.75 12.700471050933864 0.5406994729933498
59.375 -46.25 12.019663305137332 0.15006426259784214
59.375 -44.75 10.845099839677845 0.11645468688569655
59.375 -43.25 10.24418927465788 0.10597999451420109
59.375 -41.75 9.47484536921773 0.09598239615874724
59.375 -40.25 8.877581130391434 0.09012324716556136
59.375 -38.75 8.043894393964445 0.08331099386472526
59.375 -37.25 7.316366563962685 0.08003553366723323
59.375 -35.75 6.59359890301429 0.07623266055283318
59.375 -34.25 5.889626922092546 0.07342799632749362
59.375 -32.75 5.234359663285693 0.07117173753863844
59.375 -31.25 4.613355391799348 0.06805255254283793
59.375 -29.75 4.122716376436433 0.06630612591366782
59.375 -28.25 3.656069069620278 0.06433071381949476
59.375 -26.75 3.3107709529794844 0.06260822987742504
59.375 -25.25 2.922547481226632 0.06120823664728599
59.375 -23.75 2.661852508861916 0.06067869096475459
59.375 -22.25 2.3697338506561407 0.05803649508267375
59.375 -20.75 2.2259439813265596 0.05696499720105998
59.375 -19.25 2.188316873519127 0.055644098507423995
59.375 -17.75 2.2901638161001374 0.05373805370611543
59.375 -16.25 2.615550278874531 0.05368025046821234
59.375 -14.75 3.040859857154498 0.05322839266849297
59.375 -13.25 3.656994247985519 0.053010638339360816
59.375 -11.75 4.41840568596711 0.054076781255610495
59.375 -10.25 5.311667847181043 0.0576071947621844
59.375 -8.75 6.180575177472963 0.06263067387222496
59.375 -7.25 7.048880903911002 0.07253357887081102
59.375 -5.75 7.833039396427373 0.08097281590362729
59.375 -4.25 8.662116477020446 0.09114542456199352
59.375 -2.75 9.518697116994721 0.10257941769200454
59.375 -1.25 10.05633362732282 0.09824257796147788
59.375 0.25 10.709885526195368 0.10906282659467421
59.375 1.75 11.393174919770361 0.12775187004036512
59.375 3.25 12.596578109943637 0.24447485214130704
59.375 4.75 13.730568734884072 0.3741297914680632
60.125 -46.25 12.743098227936876 0.23260630237763533
60.125 -44.75 11.946588774773392 0.18475781295373933
60.125 -43.25 10.93387083955638 0.1239796072994004
60.125 -41.75 10.246717712545683 0.10599980537130602
60.125 -40.25 9.438771831422667 0.0943042875362162
60.125 -38.75 8.64757938668253 0.08982411758777673
60.125 -37.25 7.729442076837204 0.0828834748064155
60.125 -35.75 6.97603201396295 0.07682394022381106
60.125 -34.25 6.237633452118667 0.0722269742675634
60.125 -32.75 5.60471784717029 0.07014820655944386
60.125 -31.25 4.95762910004562 0.0681839843986909
60.125 -29.75 4.395947332394737 0.06680557906573192
60.125 -28.25 3.7500271493967574 0.06384303776045196
60.125 -26.75 3.398783330449519 0.06314698229643237
60.125 -25.25 2.890477603268187 0.06067633460586134
60.125 -23.75 2.5421806683123678 0.05947658278770818
60.125 -22.25 2.148094531994092 0.056946789979299015
60.125 -20.75 1.896377055611017 0.055902596040854964
60.125 -19.25 1.789368324590245 0.05451715781495591
60.125 -17.75 1.7586298796865936 0.05193766221840388
60.125 -16.25 2.020274548597527 0.05214538902121841
60.125 -14.75 2.333356094853048 0.05111767853751739
60.125 -13.25 2.85889069987684 0.05028207224570577
60.125 -11.75 3.530824870075628 0.05094968714947621
60.125 -10.25 4.294020737659864 0.05326886199452155
60.125 -8.75 5.244113498448826 0.05981152559739274
60.125 -7.25 6.074333905842793 0.06846680405567986
60.125 -5.75 6.833034815877979 0.07322775155477482
60.125 -4.25 7.5946426768106114 0.07631444215695593
60.125 -2.75 8.342182406167991 0.08178284699274312
60.125 -1.25 8.97757847983119 0.0811856405332971
60.125 0.25 9.663577498775686 0.08815745717736614
60.125 1.75 10.292494605222318 0.09573996106271349
60.125 3.25 11.419929931197236 0.11860437035943103
60.125 4.75 12.416498871458447 0.15737324848275666
60.125 6.25 14.498221080990168 0.4476489162842899
60.875 -44.75 12.571839728230291 0.37000106894356094
60.875 -43.25 11.472377598335072 0.1490760293728944
60.875 -41.75 10.912374305874676 0.11179594279129976
60.875 -40.25 10.183848486528166 0.10292530991832925
60.875 -38.75 9.24467568434919 0.09884575652375
60.875 -37.25 8.278851087028494 0.08979054004609546
60.875 -35.75 7.411277457870245 0.0794076157081005
60.875 -34.25 6.665509869746825 0.07241355153666323
60.875 -32.75 5.912456249087185 0.06905647780646784
60.875 -31.25 5.264722974082506 0.06861466085267962
60.875 -29.75 4.593995296595688 0.06713761912993131
60.875 -28.25 4.00282877381701 0.06564446138009455
60.875 -26.75 3.5375377640988646 0.06435910745434852
60.875 -25.25 3.0576395202379185 0.06210037180456143
60.875 -23.75 2.479900357643431 0.0585874469413458
60.875 -22.25 1.9930009076296142 0.05614100223236047
60.875 -20.75 1.6734429193874978 0.05555179722276653
60.875 -19.25 1.4069508980957337 0.05304301955984751
60.875 -17.75 1.3971224902829265 0.05151149783475991
60.875 -16.25 1.5440800976773874 0.051673082854535694
60.875 -14.75 1.8261104923069769 0.05144619229435096
60.875 -13.25 2.1944569038481245 0.04953132507172378
60.875 -11.75 2.774119801714202 0.0501117603396579
60.875 -10.25 3.452679009860122 0.051567719362078185
60.875 -8.75 4.235694051949537 0.05563210603948731
60.875 -7.25 5.015930921529888 0.0618392006608326
60.875 -5.75 5.814887328397412 0.0676930473913218
60.875 -4.25 6.5651352828076615 0.06745836959407465
60.875 -2.75 7.349841128022007 0.07477378173171624
60.875 -1.25 8.027040446740576 0.0737792891331257
60.875 0.25 8.585112762062078 0.07644970865845728
60.875 1.75 9.45806096953058 0.09041519822898941
60.875 3.25 10.334055482707727 0.09670625354346865
60.875 4.75 11.434816139745912 0.11973469716361052
60.875 6.25 12.85583825365652 0.19329177124221378
60.875 7.75 14.529043163780715 0.620626320711659
61.625 -43.25 12.86710434520606 0.234640593229239
61.625 -41.75 11.707628329816337 0.12920334523277138
61.625 -40.25 10.695482861894762 0.11024460441764557
61.625 -38.75 9.76045777397905 0.10419358182679526
61.625 -37.25 8.745575366123637 0.09515560382933184
61.625 -35.75 8.07435235929576 0.08919360887934852
61.625 -34.25 7.160990891524508 0.0745987992647486
61.625 -32.75 6.301287374589991 0.06935454825725157
61.625 -31.25 5.592170328092461 0.06958256446645285
61.625 -29.75 4.82283056246478 0.06773543368535388
61.625 -28.25 4.170407296088917 0.06519812598989608
61.625 -26.75 3.628474307219903 0.06305340633529487
61.625 -25.25 3.1051001331255446 0.06095643864606582
61.625 -23.75 2.5788770667689707 0.05927653787212159
61.625 -22.25 2.008014705659104 0.05719536259113004
61.625 -20.75 1.508150131393919 0.055761751604743254
61.625 -19.25 1.1829187809720776 0.05298887727964287
61.625 -17.75 1.0625695457508697 0.05115829776324851
61.625 -16.25 1.1180412824357362 0.05076285887126376
61.625 -14.75 1.261759967614924 0.05029719242850683
61.625 -13.25 1.6307011354809673 0.050252456973372016
61.625 -11.75 2.036413554604244 0.04863310299461316
61.625 -10.25 2.647158775202444 0.04854858672095069
61.625 -8.75 3.268181118605245 0.050021595807904586
61.625 -7.25 3.9195842540266708 0.05320132045713438
61.625 -5.75 4.703745097142378 0.058947661125908234
61.625 -4.25 5.564563284905049 0.06254243769526874
61.625 -2.75 6.357510179909127 0.06697905002280757
61.625 -1.25 7.050394415427511 0.07053888660005656
61.625 0.25 7.631987221424956 0.07211204379534489
61.625 1.75 8.482436631341631 0.08372214537632955
61.625 3.25 9.184079044348872 0.08862662548620572
61.625 4.75 10.325820060744038 0.10450145024169252
61.625 6.25 11.403942757984062 0.12083277589761662
61.625 7.75 13.160542642784378 0.24745140746007424
61.625 9.25 14.533705932011696 0.45234494139781406
62.375 -43.25 12.845551823023728 0.28878685511575786
62.375 -41.75 12.402244702778479 0.1533989019227057
62.375 -40.25 11.394223453323027 0.12230481232894075
62.375 -38.75 10.48429681804903 0.10918972418277614
62.375 -37.25 9.446924836585227 0.10123458249770076
62.375 -35.75 8.613570390788176 0.09686096607148158
62.375 -34.25 7.704503449359662 0.07875409214739089
62.375 -32.75 6.788311089680446 0.07148067915807392
62.375 -31.25 5.855951303342626 0.07016919460461803
62.375 -29.75 5.0879184102188235 0.06842416509132852
62.375 -28.25 4.3556695606017986 0.06473262926080982
62.375 -26.75 3.7587404711715333 0.06215410530257289
62.375 -25.25 3.153055520994332 0.0595596280865687
62.375 -23.75 2.564511686392842 0.05812592588893066
62.375 -22.25 1.948541994749146 0.05694970929373756
62.375 -20.75 1.474693278932326 0.0564624154193606
62.375 -19.25 1.075104030827299 0.05309785590790121
62.375 -17.75 0.8765573536230031 0.050902233681437786
62.375 -16.25 0.779456105150751 0.04907009414228422
62.375 -14.75 0.861728052214632 0.04884346079028138
62.375 -13.25 1.0607141169553058 0.0483165412232149
62.375 -11.75 1.4730572630903402 0.04763595004062712
62.375 -10.25 1.8339900140858476 0.04504665624054976
62.375 -8.75 2.4325871367799494 0.046006992324794264
62.375 -7.25 3.0144649904734293 0.04835579173625564
62.375 -5.75 3.6993707122637445 0.05163714385181802
62.375 -4.25 4.511445061387365 0.05679365173444972
62.375 -2.75 5.293436814898813 0.059742581898724015
62.375 -1.25 5.9656447632877185 0.06325223498378874
62.375 0.25 6.608090408872477 0.06727615342546799
62.375 1.75 7.298357686462312 0.0761956026781183
62.375 3.25 8.146224665483464 0.08564213181265813
62.375 4.75 8.971297845015826 0.08836124696059539
62.375 6.25 10.149959933855563 0.09614708429366758
62.375 7.75 11.417924106048229 0.13157825935276787
62.375 9.25 12.70691847554905 0.17900941631720585
62.375 12.25 13.898441126653598 0.44661460826838173
63.125 -43.25 13.906740281158376 0.37976895078371564
63.125 -41.75 12.972961852581783 0.18910324158719888
63.125 -40.25 12.15597897199217 0.1370342927877894
63.125 -38.75 11.284254231128418 0.11201268584543587
63.125 -37.25 10.154964492229151 0.10107173808455124
63.125 -35.75 9.18225746915093 0.0974591627685269
63.125 -34.25 8.291146598119054 0.08618949611000008
63.125 -32.75 7.266605766231 0.07415850673325139
63.125 -31.25 6.330760209823382 0.07303762898628356
63.125 -29.75 5.456667130493401 0.06888613811780402
63.125 -28.25 4.702827194976487 0.06544667589808885
63.125 -26.75 3.882416656749665 0.06119931505127796
63.125 -25.25 3.2551309956855543 0.059057589338267796
63.125 -23.75 2.5839988155783153 0.05707881428896503
63.125 -22.25 2.021626417611088 0.0573743733169895
63.125 -20.75 1.5355430133569645 0.05671553088192363
63.125 -19.25 1.0568989786078768 0.053216954468853196
63.125 -17.75 0.7602335412147478 0.05083444208755604
63.125 -16.25 0.6129229902472009 0.04898396333383892
63.125 -14.75 0.5929875239526969 0.048567529324897954
63.125 -13.25 0.7213870883541665 0.04790723124683105
63.125 -11.75 0.9327431675527981 0.045626033697812
63.125 -10.25 1.3187237417034054 0.0441820490746392
63.125 -8.75 1.7624318000454509 0.04395812313688814
63.125 -7.25 2.22479750658247 0.0449531789804474
63.125 -5.75 2.812382145663339 0.047207321641351045
63.125 -4.25 3.533208661560726 0.05094839395821906
63.125 -2.75 4.329541829184601 0.054770360937813616
63.125 -1.25 4.942513232203681 0.05695831341404575
63.125 0.25 5.72396726821849 0.0649530217197541
63.125 1.75 6.32933805071445 0.07445091668048354
63.125 3.25 7.112794568643065 0.08168476653180788
63.125 4.75 8.002344752281548 0.08810001666081572
63.125 6.25 9.011811651310476 0.09257086824470613
63.125 7.75 10.161131354028289 0.10797727924478924
63.125 9.25 11.365279603577124 0.13225375891481406
63.125 10.75 12.48720165221922 0.21469248860981868
63.125 12.25 14.288195119765975 0.6242178275947267
63.875 -41.75 14.031934688427203 0.45950359456530465
63.875 -40.25 12.858024036797064 0.16769145624682086
63.875 -38.75 12.055920975325957 0.1263187449624564
63.875 -37.25 11.157527297489715 0.1164390483342107
63.875 -35.75 10.07805484346125 0.10812522227484778
63.875 -34.25 9.136851606149376 0.09941122583425444
63.875 -32.75 8.02489820059132 0.08173514294942315
63.875 -31.25 6.888036089429217 0.07525120863499585
63.875 -29.75 5.901250210002798 0.07008306470492223
63.875 -28.25 5.031779020042802 0.06615976701956652
63.875 -26.75 4.200606815535712 0.06290069498746799
63.875 -25.25 3.483722380121581 0.05989314770836435
63.875 -23.75 2.701042049844748 0.05680616468403724
63.875 -22.25 2.059730881472357 0.0555900252194541
63.875 -20.75 1.5454406107335232 0.054556410139675014
63.875 -19.25 1.0802048466322967 0.05247311606614233
63.875 -17.75 0.6895622171658675 0.05025082079998237
63.875 -16.25 0.4348401028788101 0.04847915897389909
63.875 -14.75 0.404376906353489 0.0486754192413226
63.875 -13.25 0.4180107937886222 0.046459462797216654
63.875 -11.75 0.5961324818612806 0.044865505119723426
63.875 -10.25 0.7970685777093072 0.04268486814839883
63.875 -8.75 1.1472355713101794 0.04209446589823034
63.875 -7.25 1.49883866664064 0.04228562366947992
63.875 -5.75 1.9674438080522987 0.044006199328842484
63.875 -4.25 2.612709190571738 0.047185606673653645
63.875 -2.75 3.339523059363172 0.051143119769747426
63.875 -1.25 4.0529377430261 0.0554270914862919
63.875 0.25 4.722416284232938 0.06037041942664445
63.875 1.75 5.221716647145901 0.06563250779869173
63.875 3.25 5.956390070804419 0.07286350107603758
63.875 4.75 6.729053256101121 0.07757357952665055
63.875 6.25 7.8435786444603925 0.08675269653110394
63.875 7.75 8.891228188207194 0.09931856304555307
63.875 9.25 10.018020866266582 0.11287724535859883
63.875 10.75 11.015495610821269 0.12758100419172747
63.875 12.25 12.253954732784779 0.19934710104181214
63.875 13.75 13.832518954098239 0.6218761813127386
63.875 15.25 13.702241851445617 0.6257317908904173
64.625 -41.75 14.043925299370995 0.6264051330104279
64.625 -40.25 13.651135175084773 0.27262459563501457
64.625 -38.75 12.8005746046753 0.17330605850886047
64.625 -37.25 11.752782724670874 0.13336569508458798
64.625 -35.75 10.564919214254084 0.10902416073421128
64.625 -34.25 9.85948895699706 0.10634082408098663
64.625 -32.75 8.682300864114492 0.0854757662077937
64.625 -31.25 7.553088677603697 0.07831520542537188
64.625 -29.75 6.473751432829893 0.07252143354923041
64.625 -28.25 5.46121230261023 0.06809675187972379
64.625 -26.75 4.609845927036664 0.06466042603312708
64.625 -25.25 3.779724140533344 0.06003570119606138
64.625 -23.75 2.946366211591536 0.056559249072922896
64.625 -22.25 2.237404436027988 0.05437912445740828
64.625 -20.75 1.665919755336144 0.052922219482741395
64.625 -19.25 1.1421291622644953 0.05099817673879017
64.625 -17.75 0.683143107219099 0.0492804485202051
64.625 -16.25 0.4259358312845721 0.04901390059559939
64.625 -14.75 0.2827767752459137 0.047770467524587135
64.625 -13.25 0.28395458378512084 0.04616111118185101
64.625 -11.75 0.37448389772660323 0.04510523587381645
64.625 -10.25 0.5119451188364825 0.04287553497301703
64.625 -8.75 0.6805924606470947 0.04040844392862146
64.625 -7.25 0.9377104939565614 0.04081092654303138
64.625 -5.75 1.3171371320357068 0.042801845954369436
64.625 -4.25 1.8104565225992335 0.045055705051083035
64.625 -2.75 2.412253271108509 0.04803766704260441
64.625 -1.25 3.1430682124565132 0.05172546965050736
64.625 0.25 3.692137876699006 0.054320553290430985
64.625 1.75 4.295008144435153 0.060008032308323786
64.625 3.25 4.941800249806692 0.06562625515761202
64.625 4.75 5.69048685040352 0.07131838270987279
64.625 6.25 6.621003616059468 0.08123093530020083
64.625 7.75 7.653767438397016 0.08987697285465646
64.625 9.25 8.74866064422723 0.1015675628295665
64.625 10.75 9.836762949510222 0.11289391539402101
64.625 12.25 11.053576292576476 0.13616346517836297
64.625 13.75 11.93547158431182 0.16684382428779926
64.625 15.25 12.898789519004458 0.38209210865256643
65.375 -38.75 14.27234579104269 0.6269455508761297
65.375 -37.25 12.81166784872688 0.22384214282021422
65.375 -35.75 11.943722029097538 0.16730718710303483
65.375 -34.25 10.600694755870101 0.10746094267161517
65.375 -32.75 9.664554317890333 0.09635696877054346
65.375 -31.25 8.268287211891725 0.08070936603552806
65.375 -29.75 7.110410955095937 0.07705866527955378
65.375 -28.25 6.025787261956339 0.07230748800829062
65.375 -26.75 5.142716818402711 0.06835382023336324
65.375 -25.25 4.227698337522769 0.06104327539116448
65.375 -23.75 3.3436682457673084 0.057267497134159934
65.375 -22.25 2.5628187415716095 0.05440403613067469
65.375 -20.75 1.928412800955075 0.05252756890199241
65.375 -19.25 1.328198742610656 0.050393204193775146
65.375 -17.75 0.7882188187286533 0.04857349588691394
65.375 -16.25 0.42121301927780624 0.04722390291804558
65.375 -14.75 0.23349746622544634 0.04533468869124689
65.375 -13.25 0.16046274287885146 0.04397496254476838
65.375 -11.75 0.13439006773921996 0.04277939206217554
65.375 -10.25 0.21093390360606967 0.040634479361747036
65.375 -8.75 0.33364381660664616 0.03898007587998415
65.375 -7.25 0.45495442714873724 0.03899027462307996
65.375 -5.75 0.789740080566748 0.04143937312034037
65.375 -4.25 1.128825661449674 0.043264070658277254
65.375 -2.75 1.639112047153607 0.045832477314623275
65.375 -1.25 2.2203554504216956 0.048619449774527035
65.375 0.25 2.8514344403744643 0.052733278605639075
65.375 1.75 3.3631662108976252 0.056245901600534595
65.375 3.25 4.017590366289567 0.062034707238994694
65.375 4.75 4.6584739030126405 0.06664548393289749
65.375 6.25 5.645026878655243 0.07488924078646957
65.375 7.75 6.515296803209083 0.08020428871227059
65.375 9.25 7.515789517215708 0.08887395616530827
65.375 10.75 8.509776574373628 0.09202138133676156
65.375 12.25 9.641351876501762 0.10205231976314678
65.375 13.75 10.828778040984778 0.12524738865255913
65.375 15.25 11.541064457991402 0.17784838523927798
65.375 16.75 12.988858048403173 0.4455255763505425
66.125 -38.75 13.30481667472394 0.38587008469817563
66.125 -37.25 14.107479913672242 0.6235876299426789
66.125 -35.75 12.34168372841472 0.17676791010888285
66.125 -34.25 11.253062701514361 0.10970041640354486
66.125 -32.75 10.281552447511103 0.09597742038556545
66.125 -31.25 9.218198749274315 0.09168851745962579
66.125 -29.75 7.819188280562051 0.08307743164498473
66.125 -28.25 6.691490762538509 0.07956092650370684
66.125 -26.75 5.6300155454839 0.07060652865412653
66.125 -25.25 4.825596424188107 0.06430350943209656
66.125 -23.75 3.859789084179154 0.059437429799708945
66.125 -22.25 3.0289171864235387 0.0556361641402495
66.125 -20.75 2.305972901976118 0.053031498912491246
66.125 -19.25 1.7106802220095252 0.05130993618623051
66.125 -17.75 1.1429582203057407 0.048917462879245435
66.125 -16.25 0.6697513674016347 0.046589466881850894
66.125 -14.75 0.37709261079356426 0.04400970032988988
66.125 -13.25 0.13956849669276986 0.041810385636450405
66.125 -11.75 0.07688931377019437 0.04079494002998492
66.125 -10.25 0.14928930823230663 0.03948348810790244
66.125 -8.75 0.10715829188732699 0.03705188203410876
66.125 -7.25 0.18074447719713252 0.038106486139785414
66.125 -5.75 0.423599984506028 0.04088633668876087
66.125 -4.25 0.6914143019438869 0.0427074445681678
66.125 -2.75 1.0401984363165087 0.04458546048398561
66.125 -1.25 1.5340552135773842 0.04724774771855968
66.125 0.25 2.1092740978903453 0.05134021888679866
66.125 1.75 2.6727728039064074 0.057132855985451945
66.125 3.25 3.189277005158766 0.059912024212054917
66.125 4.75 3.892649882084151 0.06496624769712075
66.125 6.25 4.638644623304892 0.06799872175180223
66.125 7.75 5.42377746896111 0.07167299416129674
66.125 9.25 6.3240147569285705 0.07830362805114463
66.125 10.75 7.395817857009636 0.08850300731284072
66.125 12.25 8.357654915902762 0.09168494778722248
66.125 13.75 9.7064619633904 0.10415640580445923
66.125 15.25 10.661207862764515 0.13271438718182973
66.125 16.75 11.676551760442276 0.18427296605952684
66.125 18.25 12.797970782921874 0.37360261130310884
66.875 -35.75 13.764142390120618 0.4454485060215647
66.875 -34.25 12.345832215297312 0.1472405528763393
66.875 -32.75 11.293981412422076 0.11300287037552148
66.875 -31.25 9.88364732563536 0.09485385508573249
66.875 -29.75 8.713907705767511 0.09075723916508761
66.875 -28.25 7.463125180762814 0.0880773612339008
66.875 -26.75 6.2443803357226635 0.0763099252463946
66.875 -25.25 5.377054488518951 0.0682352960233556
66.875 -23.75 4.509750067634083 0.06480614205448354
66.875 -22.25 3.707529076076755 0.06037012563410483
66.875 -20.75 2.9025650539957395 0.05698984690727064
66.875 -19.25 2.2015174082209117 0.0539416592202693
66.875 -17.75 1.60945836113313 0.05033537573523107
66.875 -16.25 1.0678621514868734 0.04701137691125066
66.875 -14.75 0.6354363949772358 0.04370345944352355
66.875 -13.25 0.34029196413978785 0.04123506609490232
66.875 -11.75 0.13800079252341999 0.03876128303125111
66.875 -10.25 0.031896385224749475 0.03551743716158196
66.875 -8.75 0.00783578090110799 0.034373611887077715
66.875 -7.25 0.07108156033666793 0.03740882750699374
66.875 -5.75 0.24654530825921173 0.04157159101632245
66.875 -4.25 0.482266210978058 0.04346334118624339
66.875 -2.75 0.7001252869290591 0.04482727526009683
66.875 -1.25 1.0984481939859916 0.04832492940265909
66.875 0.25 1.4461316805349362 0.051079816634108904
66.875 1.75 2.000549043366791 0.05741171765108666
66.875 3.25 2.522425409734722 0.05987894817476137
66.875 4.75 3.1569289553938558 0.0627483026639615
66.875 6.25 3.7730130668551323 0.06402113490499595
66.875 7.75 4.4806831339868225 0.06653594119496041
66.875 9.25 5.277188556368082 0.07132185128010274
66.875 10.75 6.327928147189753 0.0813080571012766
66.875 12.25 7.418071983894497 0.09168050264914411
66.875 13.75 8.503014508526014 0.09254791484792624
66.875 15.25 9.629024413381135 0.11208117546897645
66.875 16.75 10.751309923278615 0.14343881636721353
66.875 18.25 11.57413439013248 0.18432526887585696
66.875 19.75 12.393724262520024 0.22455543653411944
66.875 21.25 14.089845752876636 0.6243527335124003
67.625 -34.25 13.117123386083009 0.19776367321938912
67.625 -32.75 12.046804569080642 0.13167822472706303
67.625 -31.25 10.823664640643559 0.10987352545696905
67.625 -29.75 9.525661680857016 0.09350903242025649
67.625 -28.25 8.081885766393858 0.08894039816876086
67.625 -26.75 7.0951612389279815 0.09027876732815227
67.625 -25.25 6.006174266522138 0.07561975707584281
67.625 -23.75 5.092955908455853 0.07189167780255369
67.625 -22.25 4.352503553572151 0.06819695638789099
67.625 -20.75 3.646541784241947 0.06770817479382625
67.625 -19.25 2.829365124388345 0.060065803373502334
67.625 -17.75 2.1619745248099456 0.052496367484172746
67.625 -16.25 1.6114568626226453 0.04945508798882289
67.625 -14.75 1.1263619281844948 0.045779708888032566
67.625 -13.25 0.7342604985663685 0.04197591484701545
67.625 -11.75 0.36639321210128284 0.03791733192750763
67.625 -10.25 0.14696068419706174 0.03421956459975466
67.625 -8.75 0.0 0.0
67.625 -7.25 0.03990183568755371 0.03670189853049716
67.625 -5.75 0.13717788161245714 0.04159954126524901
67.625 -4.25 0.3248366532117711 0.04406579557549545
67.625 -2.75 0.5331692492521299 0.046255847921993866
67.625 -1.25 0.727371939351684 0.048408541755373624
67.625 0.25 1.088089921004781 0.05297080512986831
67.625 1.75 1.5061768535516866 0.057796611601053274
67.625 3.25 1.9889275190981381 0.05904149410100523
67.625 4.75 2.543567792583899 0.06107136860988156
67.625 6.25 3.1097235459120407 0.0629697444374895
67.625 7.75 3.766878129732895 0.06569274081930215
67.625 9.25 4.399110292306003 0.06654088416999822
67.625 10.75 5.343528738165691 0.07406593395071467
67.625 12.25 6.362684894980601 0.08566984843152818
67.625 13.75 7.460714508463238 0.08843761887524278
67.625 15.25 8.492708277680777 0.09306826141675167
67.625 16.75 9.67983004076548 0.11921658038649881
67.625 18.25 10.55665858253149 0.13202651410145083
67.625 19.75 11.983224737560334 0.18790181116707372
67.625 21.25 12.892247953015792 0.2716861108118435
67.625 22.75 13.525216596135953 0.6228697283886105
68.375 -32.75 13.213006633304014 0.21640941258125468
68.375 -31.25 11.790891782968052 0.14094985868457477
68.375 -29.75 10.40499718996547 0.10665591445835555
68.375 -28.25 9.05182143963779 0.09561514653386753
68.375 -26.75 7.844243933188558 0.09328530907621645
68.375 -25.25 6.977375762772994 0.0911066527180808
68.375 -23.75 5.917193383789093 0.08079736168628184
68.375 -22.25 5.048821537040528 0.07821723749013823
68.375 -20.75 4.3249609744488335 0.08049366290659536
68.375 -19.25 3.6410531937539847 0.07260473614443232
68.375 -17.75 2.88921952462879 0.05783598678919192
68.375 -16.25 2.3267418545176444 0.0547930591750297
68.375 -14.75 1.7329845307311122 0.04957613659575412
68.375 -13.25 1.2427509287138683 0.044296814459268176
68.375 -11.75 0.7759196247406732 0.03933055766990563
68.375 -10.25 0.39860627363545476 0.034615692421138586
68.375 -8.75 0.20394656896971303 0.03303083285627687
68.375 -7.25 0.12374441484012413 0.036701555687757466
68.375 -5.75 0.15746089183340817 0.04160023071508589
68.375 -4.25 0.258686585721483 0.0441404294586766
68.375 -2.75 0.4396158419002573 0.047451232707478905
68.375 -1.25 0.6029738626201285 0.049669802529120934
68.375 0.25 0.8458393632499391 0.053755169997399196
68.375 1.75 1.205681901319795 0.058640570088422196
68.375 3.25 1.5840412309652556 0.058653618384015636
68.375 4.75 2.070507921023371 0.060033490594406734
68.375 6.25 2.5922424052000657 0.06287870275085551
68.375 7.75 3.0980499923316596 0.0634066612249487
68.375 9.25 3.7792750739877854 0.06464050843490729
68.375 10.75 4.503294125402384 0.06791603670940742
68.375 12.25 5.42789086103819 0.07531878242578632
68.375 13.75 6.344226199118639 0.0807111045988631
68.375 15.25 7.3936430291041155 0.08381608016419073
68.375 16.75 8.419112408280581 0.09408834927836454
68.375 18.25 9.543844961913807 0.10506839592788192
68.375 19.75 10.815613017880622 0.12292932812194389
68.375 21.25 11.84680805138327 0.1754407668858619
68.375 22.75 12.661439443713265 0.2679300709538948
69.125 -32.75 13.78387290836513 0.29501432906671626
69.125 -31.25 12.974935775545505 0.2673415423430497
69.125 -29.75 11.41050561852501 0.14160134517468378
69.125 -28.25 10.275748877771301 0.1257659444480599
69.125 -26.75 8.679084558255385 0.09787314125368492
69.125 -25.25 7.669039354071797 0.08789110419366007
69.125 -23.75 6.655479283654073 0.08082592679782302
69.125 -22.25 5.665047826947642 0.08144449055763563
69.125 -20.75 5.00499874875967 0.087717077154729
69.125 -19.25 4.357118599354774 0.08035694484227156
69.125 -17.75 3.577520693389241 0.06207709183939953
69.125 -16.25 3.052003036976072 0.06010204810444429
69.125 -14.75 2.4304794665841225 0.054057584809851456
69.125 -13.25 1.7987455381335553 0.04712966193153765
69.125 -11.75 1.2757092328564765 0.041979936239248165
69.125 -10.25 0.8428029494541731 0.03715059158172852
69.125 -8.75 0.5398131320840025 0.03511309678506182
69.125 -7.25 0.3519412379480432 0.03765800910349596
69.125 -5.75 0.3157874473438487 0.04153916725113478
69.125 -4.25 0.3371210092834281 0.043992163203460506
69.125 -2.75 0.42996486299466913 0.04710819790984326
69.125 -1.25 0.5836604145011085 0.049767077513551534
69.125 0.25 0.7443189657237322 0.05312040085832965
69.125 1.75 1.0107915193874815 0.05767274941880595
69.125 3.25 1.3095637319194782 0.05812286217343102
69.125 4.75 1.8102207414941582 0.061403687284334124
69.125 6.25 2.255984440341496 0.06286846047892213
69.125 7.75 2.6941011272035986 0.0632343423101319
69.125 9.25 3.266809384877143 0.06423098894832747
69.125 10.75 3.9218688583757215 0.06619115266844784
69.125 12.25 4.738604773679315 0.07133102038815108
69.125 13.75 5.553463061198921 0.07518981894559733
69.125 15.25 6.5740706081260765 0.08071872548547182
69.125 16.75 7.561666102512585 0.08758728202824587
69.125 18.25 8.535081707960845 0.09375397586744587
69.125 19.75 9.518949721039839 0.10151347018608065
69.125 21.25 10.573169534343112 0.11370206140732306
69.125 22.75 11.585889000252426 0.14414262468784503
69.125 24.25 12.403646141268988 0.19901332839492125
69.875 -32.75 14.025495332573298 0.4572195914318146
69.875 -31.25 13.344781322856843 0.36765899911488953
69.875 -29.75 12.806183198394564 0.2758446488453805
69.875 -28.25 11.172682660247034 0.1525744225616909
69.875 -26.75 9.904373474426917 0.11748226741716314
69.875 -25.25 8.5043142931888 0.09278444138028391
69.875 -23.75 7.49520775347726 0.08340631466657308
69.875 -22.25 6.497888078108721 0.08094242590982587
69.875 -20.75 5.620641533471142 0.08028567353377067
69.875 -19.25 4.9504724935922875 0.07346980290665846
69.875 -17.75 4.2125199044569825 0.06231080240434686
69.875 -16.25 3.7435306536466784 0.06238765437308461
69.875 -14.75 3.070980903525525 0.05591766142367482
69.875 -13.25 2.4828810682115687 0.05190219596568891
69.875 -11.75 1.9380217911816005 0.04780732363981043
69.875 -10.25 1.4053499883372589 0.041372236757980164
69.875 -8.75 1.0455925605348033 0.03861678192008269
69.875 -7.25 0.7378060661535376 0.03934906383788247
69.875 -5.75 0.5453046542933738 0.04136654288504607
69.875 -4.25 0.5440832720653127 0.04410714378218856
69.875 -2.75 0.6182230350725223 0.047436564623863246
69.875 -1.25 0.7017443604087729 0.049883264991284204
69.875 0.25 0.7902922594547037 0.05250238281907395
69.875 1.75 0.922011385518955 0.05589855281667826
69.875 3.25 1.2544030414448386 0.05885057874724451
69.875 4.75 1.6229968861896142 0.06145715763238329
69.875 6.25 1.984159139065692 0.06296880697386868
69.875 7.75 2.383927523178102 0.06385953753884671
69.875 9.25 2.8687975392769385 0.06439033610436566
69.875 10.75 3.440018111417196 0.0652131903924085
69.875 12.25 4.1463870586039775 0.06791439488220895
69.875 13.75 4.928535290549944 0.0718693454769207
69.875 15.25 5.826868259444256 0.07732988941991187
69.875 16.75 6.777988282940878 0.08339291879566098
69.875 18.25 7.702754180876702 0.08700620741835931
69.875 19.75 8.665284432890722 0.09294515112038129
69.875 21.25 9.65988077022866 0.09898908870011423
69.875 22.75 10.663236161534703 0.1154531002951927
69.875 24.25 11.52951228605802 0.14288367776632172
69.875 25.75 12.57087475684399 0.2707858366264566
69.875 27.25 12.795956787401215 0.626833999571931
70.625 -29.75 14.06790985882174 0.6250895666037297
70.625 -28.25 12.566370945080129 0.28787319077052226
70.625 -26.75 11.093837474922012 0.14309823606991082
70.625 -25.25 9.552794242485877 0.11013397463045299
70.625 -23.75 8.524752862849912 0.09419039160280317
70.625 -22.25 7.5272251210837045 0.08414554841540911
70.625 -20.75 6.525075106395441 0.0784713031450227
70.625 -19.25 5.831277314015492 0.07342934574360725
70.625 -17.75 5.046675442765045 0.06696593979764279
70.625 -16.25 4.420491837409654 0.06309610114025282
70.625 -14.75 3.846820159363331 0.059565158434663146
70.625 -13.25 3.4491388752745427 0.06279705149371398
70.625 -11.75 2.654967760983344 0.054251089641384045
70.625 -10.25 2.193050310554174 0.049228788578517264
70.625 -8.75 1.6696493588813526 0.043005438109766064
70.625 -7.25 1.2952156647757793 0.042179887968917716
70.625 -5.75 1.058940907477304 0.043821208075381854
70.625 -4.25 0.8857372677614368 0.04506480005319283
70.625 -2.75 0.8176555875126379 0.04716450854820553
70.625 -1.25 0.8878941584748604 0.049940539180446115
70.625 0.25 0.9304670954753667 0.052227560547044076
70.625 1.75 0.9892652896214243 0.05538612456679172
70.625 3.25 1.2763737688087529 0.05938890614932146
70.625 4.75 1.6207202944794707 0.06345471531356085
70.625 6.25 1.9032103305459682 0.06488028297836813
70.625 7.75 2.207338908172437 0.06522101958363662
70.625 9.25 2.701260574927428 0.06744962873849204
70.625 10.75 3.1955920709202896 0.06616533764592648
70.625 12.25 3.761968421062997 0.06703485363325136
70.625 13.75 4.430106667208996 0.06959397638104688
70.625 15.25 5.210644919898185 0.07420750139088926
70.625 16.75 6.19311546259059 0.07927031903182584
70.625 18.25 7.013694229594706 0.08172080982770233
70.625 19.75 7.892509705448847 0.08625869967219903
70.625 21.25 8.861324580432795 0.09264735280947814
70.625 22.75 9.709247549603237 0.09843839698473562
70.625 24.25 10.681475761723002 0.11333461616144092
70.625 25.75 11.587339518455801 0.14796163274418755
70.625 27.25 12.327830491819032 0.24450495458848895
70.625 28.75 14.17405253620909 0.6232056034634258
71.375 -28.25 13.759576664082852 0.6226129089063344
71.375 -26.75 12.368794171571965 0.23439377713158005
71.375 -25.25 10.797056558011933 0.1574960861000285
71.375 -23.75 9.770532669342344 0.11063454346079175
71.375 -22.25 8.671830067829017 0.09314440664467469
71.375 -20.75 7.693619793385347 0.08831349370170684
71.375 -19.25 6.784602078499367 0.07679915001571475
71.375 -17.75 5.925052144124661 0.07120809889160401
71.375 -16.25 5.292731226109356 0.06809929604652337
71.375 -14.75 4.682537295138155 0.06262960458943424
71.375 -13.25 4.099802340406697 0.06428214688699854
71.375 -11.75 3.5830283468919575 0.06309218439219148
71.375 -10.25 2.9992146943764055 0.05648069626297203
71.375 -8.75 2.4924980602871387 0.05036625811848018
71.375 -7.25 1.9876630348569224 0.04579583835432604
71.375 -5.75 1.5632689718300152 0.04537868975423113
71.375 -4.25 1.3602170930073476 0.04823449383561362
71.375 -2.75 1.3032315281807023 0.05085700395139061
71.375 -1.25 1.292759999414819 0.05297563917404621
71.375 0.25 1.3048590238325235 0.05504111310455027
71.375 1.75 1.3653940880075832 0.058614031990256145
71.375 3.25 1.4568865660262547 0.06071215686510355
71.375 4.75 1.6675008808118066 0.06441496675305175
71.375 6.25 1.905685802484358 0.0661823871701396
71.375 7.75 2.1210293043836614 0.0660691489328752
71.375 9.25 2.602713315114961 0.06959934155323312
71.375 10.75 3.0362538048276653 0.06772451154750388
71.375 12.25 3.5818690085768927 0.06797618465415124
71.375 13.75 4.192889386235715 0.06980887400321174
71.375 15.25 4.827191623719711 0.0731309224592093
71.375 16.75 5.663626864691706 0.07723774636131302
71.375 18.25 6.531270046407138 0.07965666086217676
71.375 19.75 7.371104559720827 0.08398121878433482
71.375 21.25 8.224374008668029 0.08967348463758812
71.375 22.75 9.07330029381551 0.09512238789051555
71.375 24.25 10.073872343492374 0.10926032345113723
71.375 25.75 10.828553821088834 0.11790487493881965
71.375 27.25 11.879777643264415 0.15113597121940317
71.375 28.75 12.58565937302986 0.1609212718795666
71.375 30.25 13.721468117947726 0.2956412213478183
72.125 -26.75 13.082478062136037 0.36795295737034256
72.125 -25.25 12.511518999588644 0.3668431575525836
72.125 -23.75 11.27283135835681 0.1604160344492077
72.125 -22.25 9.703063809769805 0.10430529366585899
72.125 -20.75 8.812142283598957 0.09841194695056148
72.125 -19.25 7.654901493672661 0.0791904610146584
72.125 -17.75 6.932874941358013 0.0763213751449345
72.125 -16.25 6.096371054066606 0.07084738990069477
72.125 -14.75 5.40579721611893 0.06494130712237454
72.125 -13.25 4.912005056207776 0.06744158158977162
72.125 -11.75 4.485474188366514 0.0689817347552254
72.125 -10.25 3.789408232450957 0.06148893162556976
72.125 -8.75 3.3690854703834914 0.05750776356557642
72.125 -7.25 2.7044425913351278 0.05019596292627984
72.125 -5.75 2.296945914128516 0.05093756698823194
72.125 -4.25 1.995873500311833 0.05387144209063426
72.125 -2.75 1.794281221529651 0.05463639533613744
72.125 -1.25 1.7027227220850245 0.05565814570646193
72.125 0.25 1.719205256636281 0.05812654752394634
72.125 1.75 1.6859125684775114 0.05937062700697203
72.125 3.25 1.7733237023888975 0.06156188250641172
72.125 4.75 1.8987543816128756 0.06540320710022011
72.125 6.25 2.2264805317118808 0.07067573243963209
72.125 7.75 2.318530119450372 0.06881196393206236
72.125 9.25 2.5876953159335487 0.06982506149829816
72.125 10.75 3.0331663097038 0.06959838408388576
72.125 12.25 3.5157718026532887 0.06963404764607221
72.125 13.75 3.990203022415378 0.07025856002376162
72.125 15.25 4.588420689251462 0.07365996931992008
72.125 16.75 5.280918522110871 0.0761889874070054
72.125 18.25 6.051215992132131 0.07830744064740354
72.125 19.75 6.862081645250271 0.08253585490886782
72.125 21.25 7.82220318806184 0.09144993377325786
72.125 22.75 8.554639705783115 0.0946738348117574
72.125 24.25 9.418486384184982 0.10279006984809093
72.125 25.75 10.33195659341572 0.11285753511695604
72.125 27.25 11.141310201599413 0.11447996324278757
72.125 28.75 11.898929171440944 0.1204980871898903
72.125 30.25 12.947425034570925 0.17742818044338904
72.125 31.75 14.304651877216633 0.6252295192851944
72.875 -23.75 11.834714476860595 0.18266166770916054
72.875 -22.25 11.10302800305721 0.161716037917737
72.875 -20.75 9.7487134111659 0.10399875510038693
72.875 -19.25 8.814780135291189 0.08958313617430234
72.875 -17.75 8.024778835495203 0.08317671137844394
72.875 -16.25 7.1129411372594555 0.07797921185373387
72.875 -14.75 6.346498200496922 0.07041717325855315
72.875 -13.25 5.80406098776363 0.06902800425315807
72.875 -11.75 5.063312253289659 0.06255856988341107
72.875 -10.25 4.5661279124821865 0.061325964110407374
72.875 -8.75 4.112870700873498 0.05848079455977752
72.875 -7.25 3.582819862464023 0.05627893409902821
72.875 -5.75 3.094877692659907 0.05733723566958639
72.875 -4.25 2.8014266312017084 0.0620197015425338
72.875 -2.75 2.4759222320235934 0.06063435821407753
72.875 -1.25 2.2830122608853607 0.06024706405627568
72.875 0.25 2.1350500741245737 0.06032746877178672
72.875 1.75 1.9634646598195813 0.05887864920959453
72.875 3.25 1.969639821945828 0.05979559239916916
72.875 4.75 2.0771484260696655 0.06371704961755395
72.875 6.25 2.2276041692242567 0.06682937782993338
72.875 7.75 2.439119343036621 0.06833509610054635
72.875 9.25 2.6738621737022785 0.0689195492187869
72.875 10.75 2.9605326372749965 0.0691524475383326
72.875 12.25 3.3760408528757093 0.07006172146825515
72.875 13.75 3.892554348130168 0.07175366654363406
72.875 15.25 4.311422600709459 0.07319963835223149
72.875 16.75 4.908537521079161 0.07455940729265312
72.875 18.25 5.589688306494958 0.07583884761399304
72.875 19.75 6.298162865024504 0.07854034189801734
72.875 21.25 7.2123405942404135 0.08519243616385956
72.875 22.75 8.058437789453954 0.09071314180854931
72.875 24.25 8.967915225942297 0.09847690607829797
72.875 25.75 9.70466305974546 0.10300880147521385
72.875 27.25 10.486183360685319 0.10391374321497525
72.875 28.75 11.176658968491571 0.10608813490025239
72.875 30.25 12.259671141044784 0.13150160868283214
72.875 31.75 13.119356525375462 0.18865781343368979
72.875 33.25 14.171764454714445 0.3766738995069803
73.625 -23.75 13.472857621938441 0.6215810352457763
73.625 -22.25 12.2311294217471 0.24966665740591118
73.625 -20.75 11.118824085945176 0.14091491830404446
73.625 -19.25 10.096815216486418 0.1059207705611174
73.625 -17.75 9.114973782790253 0.09056889754768904
73.625 -16.25 8.212988998962699 0.08593076809964774
73.625 -14.75 7.367580378454958 0.07712996456760134
73.625 -13.25 6.665965696707538 0.06977381869827047
73.625 -11.75 5.982693109176957 0.06471412573513038
73.625 -10.25 5.415407042708825 0.0638699883291199
73.625 -8.75 4.886229843315869 0.06038738591298035
73.625 -7.25 4.359200267164481 0.0579390842509498
73.625 -5.75 4.03002398199052 0.06389144652234241
73.625 -4.25 3.479366726122735 0.0631470269355121
73.625 -2.75 3.177593101590901 0.06532485213585852
73.625 -1.25 2.8417723696263644 0.0625334821966387
73.625 0.25 2.606686547459822 0.06093380305429406
73.625 1.75 2.4039555404991306 0.06004075063957366
73.625 3.25 2.287551126627344 0.060285666987813874
73.625 4.75 2.2835217972250224 0.0633169495926625
73.625 6.25 2.4126544600975723 0.06673202106546805
73.625 7.75 2.532214188040015 0.06710973601885349
73.625 9.25 2.7889084247167135 0.06879931147604737
73.625 10.75 3.1202876162797546 0.07218558700301284
73.625 12.25 3.386411162611235 0.07291879988443416
73.625 13.75 3.7233888599403606 0.07234495419278632
73.625 15.25 4.180550902485449 0.07400476279554338
73.625 16.75 4.761579492997057 0.07494371125358981
73.625 18.25 5.325761092437399 0.07540712769136727
73.625 19.75 6.001189111226805 0.0781383695034863
73.625 21.25 6.730618401502639 0.08094608780897425
73.625 22.75 7.547413608327487 0.08530426305660173
73.625 24.25 8.321046823296998 0.08929613612306571
73.625 25.75 9.137359951789959 0.09540399224660075
73.625 27.25 9.912212429759313 0.09755805099943358
73.625 28.75 10.62381073856131 0.09934265757885449
73.625 30.25 11.467621189668527 0.10812141185879498
73.625 31.75 12.407136345813687 0.13585377938366033
73.625 33.25 13.457764028333363 0.2752918393030169
74.375 -22.25 12.870064794873384 0.3761878549291568
74.375 -20.75 12.088961844002363 0.17871991382199837
74.375 -19.25 11.536743150895683 0.17150162699960744
74.375 -17.75 10.44088690917869 0.125574371299737
74.375 -16.25 9.412271436624891 0.09538813841948389
74.375 -14.75 8.608240986091928 0.08718978920923563
74.375 -13.25 7.796754911000358 0.07799349917059165
74.375 -11.75 6.958823963152211 0.06833639814823181
74.375 -10.25 6.336598878119792 0.06900624894248696
74.375 -8.75 5.75627826971816 0.06482081746164035
74.375 -7.25 5.1661008101285315 0.06089060161802473
74.375 -5.75 4.662504735273548 0.06062071721678962
74.375 -4.25 4.24658942782073 0.06403066468957021
74.375 -2.75 3.8343073436031903 0.06545462254704833
74.375 -1.25 3.480779872843814 0.06467307544165544
74.375 0.25 3.276327003460893 0.06508909890440098
74.375 1.75 2.9189092074656204 0.06281740714662472
74.375 3.25 2.6979583526548154 0.06255872554812307
74.375 4.75 2.593367237235041 0.06437143670715743
74.375 6.25 2.667494864782017 0.06775145163427447
74.375 7.75 2.7222027404273863 0.06782267265811544
74.375 9.25 2.9078084129069035 0.06950647029655177
74.375 10.75 3.1108735992035754 0.07183251449410183
74.375 12.25 3.4271296527970985 0.07549850361673037
74.375 13.75 3.7576684815748047 0.07562873054151811
74.375 15.25 4.155935779909163 0.07503629927858575
74.375 16.75 4.65781013027549 0.07451394179511903
74.375 18.25 5.190830902803126 0.07533523292633103
74.375 19.75 5.752750174748888 0.07761750527708076
74.375 21.25 6.50200693877777 0.0803659565386779
74.375 22.75 7.153559518341998 0.08231582809530455
74.375 24.25 7.907087355734709 0.08595734252441645
74.375 25.75 8.663715211179873 0.08924740114691686
74.375 27.25 9.491252728109517 0.09281497252301907
74.375 28.75 10.174734913548003 0.09511842065456977
74.375 30.25 10.977058467824197 0.10190658572571797
74.375 31.75 11.743562367030783 0.11621088895520996
74.375 33.25 12.652308079916054 0.1775569590292963
74.375 34.75 13.911893323878243 0.45156551724212624
75.125 -20.75 12.915996125166208 0.3286198983379686
75.125 -19.25 12.296077053526458 0.2707671790532986
75.125 -17.75 11.850843442330168 0.24401515478897307
75.125 -16.25 10.56935809884812 0.11597833000285786
75.125 -14.75 9.854332045242582 0.10362954881996256
75.125 -13.25 8.868662772850795 0.08878975011636212
75.125 -11.75 8.096816784155582 0.08248046058441755
75.125 -10.25 7.248422124277113 0.07558978831803408
75.125 -8.75 6.597511585769008 0.0702423156620692
75.125 -7.25 5.967300647989757 0.06443216860254711
75.125 -5.75 5.338262798108678 0.06143020054724212
75.125 -4.25 4.911290289098401 0.06418235309346089
75.125 -2.75 4.438371389408071 0.0652271379609768
75.125 -1.25 4.067541709546209 0.06661626929869797
75.125 0.25 3.8290928615476467 0.06689126387571036
75.125 1.75 3.4969864262543733 0.06604030885850447
75.125 3.25 3.2234269604864934 0.06535127529837272
75.125 4.75 3.1444635547517232 0.06723703399014938
75.125 6.25 2.9446922988885995 0.0667404743510503
75.125 7.75 2.8961870541646517 0.06640583811726963
75.125 9.25 2.938795794726087 0.06760778633291468
75.125 10.75 3.2738165054109456 0.07275036332303343
75.125 12.25 3.448210774566108 0.07393602507878809
75.125 13.75 3.8857170896652273 0.0773966742189517
75.125 15.25 4.159045434486908 0.07469729642421657
75.125 16.75 4.6751116444520235 0.07519433296653226
75.125 18.25 5.134884897202144 0.07601093068223617
75.125 19.75 5.543413147426772 0.07726874524457587
75.125 21.25 6.120291462127144 0.07792324289971744
75.125 22.75 6.792523017874441 0.0804277202946712
75.125 24.25 7.531549098006368 0.08405933169461695
75.125 25.75 8.228355535517911 0.08568270602696691
75.125 27.25 8.985698196411088 0.08730816630421741
75.125 28.75 9.791958814574143 0.09205439283512329
75.125 30.25 10.580059800731252 0.09932605913220068
75.125 31.75 11.215009087678647 0.10611945420690688
75.125 33.25 12.311576219144644 0.15605929168839805
75.125 34.75 13.020635972773086 0.19850764646489655
75.125 36.25 13.45083631337405 0.2810662159060002
75.875 -19.25 12.28148186560752 0.4591532186368677
75.875 -17.75 12.34581089775686 0.34269415492483346
75.875 -16.25 11.624888845650133 0.15089414941953697
75.875 -14.75 10.763974388617646 0.11999269661861237
75.875 -13.25 10.154942309800836 0.11368337654394887
75.875 -11.75 9.071028998614468 0.09152298006562487
75.875 -10.25 8.302623013663732 0.08538801105457897
75.875 -8.75 7.609097542780115 0.08128153469253815
75.875 -7.25 6.764493877342194 0.06785441113972555
75.875 -5.75 6.200450487179072 0.06583079650291032
75.875 -4.25 5.689202578700342 0.06665455818191139
75.875 -2.75 5.179884601482786 0.06769272871566596
75.875 -1.25 4.7397769911835725 0.0673527593601367
75.875 0.25 4.481336809846604 0.06910563789088832
75.875 1.75 4.183374201742319 0.07014296142682698
75.875 3.25 3.8643344154195467 0.06850893485230368
75.875 4.75 3.551178123376537 0.0658548739700044
75.875 6.25 3.4182273481290406 0.0674057132071507
75.875 7.75 3.2581046442326524 0.06701219170268799
75.875 9.25 3.18053860056837 0.06768658295589024
75.875 10.75 3.3033882913355734 0.06939336393476628
75.875 12.25 3.5625950653945244 0.07136261997050505
75.875 13.75 3.8358094605824906 0.07315315915130106
75.875 15.25 4.3052240892880915 0.07509339188619622
75.875 16.75 4.6699656534554315 0.07479534910803248
75.875 18.25 5.0829954368668435 0.07612475181725656
75.875 19.75 5.549801575404567 0.07836099652404357
75.875 21.25 6.06921750229346 0.07873677351720652
75.875 22.75 6.597168679993788 0.08028609142450627
75.875 24.25 7.294662490580383 0.08435793302056183
75.875 25.75 7.951274449654577 0.08455942382913434
75.875 27.25 8.671003328359578 0.0855328797810582
75.875 28.75 9.519100834685407 0.09107815307224194
75.875 30.25 10.238660953036097 0.09743379436597151
75.875 31.75 10.884232492043237 0.10084750386781215
75.875 33.25 11.715352014397466 0.11336010221766117
75.875 34.75 12.669927206973222 0.13577716748534807
75.875 36.25 13.408096584930497 0.21995762571194905
75.875 40.75 11.910472983252578 0.6247041421256001
76.625 -17.75 13.58538774882051 0.6218769741995088
76.625 -16.25 13.036998385557187 0.365519197039061
76.625 -14.75 12.286321385420939 0.24605749206345082
76.625 -13.25 11.079611248532048 0.13354746805088108
76.625 -11.75 10.385763597177647 0.11495488833754593
76.625 -10.25 9.398852442528897 0.09329328983682615
76.625 -8.75 8.424717814989506 0.08385036630360744
76.625 -7.25 7.78549985906836 0.07584660035621997
76.625 -5.75 7.17368588585675 0.07300198066298327
76.625 -4.25 6.54554532824012 0.0708121185851834
76.625 -2.75 5.9114456293038335 0.067607048874402
76.625 -1.25 5.57271610607602 0.0690199743160522
76.625 0.25 5.158598173907474 0.06827577459235853
76.625 1.75 4.79177139079774 0.0684816999174223
76.625 3.25 4.517462924356843 0.0703819212128031
76.625 4.75 4.285878825374951 0.06937674780912807
76.625 6.25 3.8814330023889285 0.06723837500608042
76.625 7.75 3.7183347770768824 0.06828226287716521
76.625 9.25 3.487361014671639 0.06707900510025486
76.625 10.75 3.523055230531888 0.06768235873753384
76.625 12.25 3.7430802142904036 0.06972512208241168
76.625 13.75 3.920419311791666 0.07100499527270802
76.625 15.25 4.344999294353745 0.07303901535796818
76.625 16.75 4.743775256842031 0.07460073160107776
76.625 18.25 5.15770381054293 0.07711726325367861
76.625 19.75 5.642144060767131 0.08035566077355671
76.625 21.25 5.9869284451746445 0.07923065253899458
76.625 22.75 6.461786762346763 0.0806411129140489
76.625 24.25 7.051830361221457 0.08290839034986527
76.625 25.75 7.731440831637103 0.08437996956604751
76.625 27.25 8.474595184261503 0.08586011423002315
76.625 28.75 9.102178351246161 0.08795453984861465
76.625 30.25 9.751098112258317 0.09151702066783733
76.625 31.75 10.546187000959836 0.09641856217160168
76.625 33.25 11.199664085575838 0.09886089723216634
76.625 34.75 11.96094094110915 0.1048037546171632
76.625 36.25 12.900454358818298 0.13518684441137016
76.625 37.75 13.437350323598801 0.19019384482269927
76.625 39.25 13.561182187151598 0.26167000477057495
76.625 40.75 13.98163141377911 0.6231089039264783
77.375 -14.75 13.300651385715891 0.6201944683691137
77.375 -13.25 12.139332098876745 0.17682769432034906
77.375 -11.75 11.346820394734793 0.13634310286249082
77.375 -10.25 10.687411177968297 0.12107824205104752
77.375 -8.75 9.628343529694444 0.09912850794589935
77.375 -7.25 8.830400761840155 0.08280150200177319
77.375 -5.75 7.960103515927594 0.07421444674452908
77.375 -4.25 7.3381586577890685 0.07209253370453898
77.375 -2.75 6.668460424095295 0.06718553198828206
77.375 -1.25 6.303014853068576 0.06821677581099617
77.375 0.25 5.960202397017757 0.06908330652175214
77.375 1.75 5.528041009343229 0.06929981860965066
77.375 3.25 5.306628853918843 0.07374585510335198
77.375 4.75 4.897508725711717 0.06949595094564387
77.375 6.25 4.642833544353417 0.07017559152939297
77.375 7.75 4.303478010711068 0.07041518533371086
77.375 9.25 4.043056890731811 0.06862457076231483
77.375 10.75 4.052429953263905 0.06932754756910248
77.375 12.25 4.009052131686899 0.06974565023106381
77.375 13.75 4.137343380924899 0.0710292961618447
77.375 15.25 4.483418045863336 0.07269244308830881
77.375 16.75 4.777974077825583 0.07379709932223803
77.375 18.25 5.264120181265712 0.07790788426937541
77.375 19.75 5.650885784339882 0.08040477337410643
77.375 21.25 5.999082453004334 0.08062365374940184
77.375 22.75 6.5202417216013036 0.08215282534798513
77.375 24.25 6.931404125393999 0.0817222237446832
77.375 25.75 7.622154406735877 0.08373989254543801
77.375 27.25 8.097542936804624 0.08354500067343826
77.375 28.75 8.698742754350995 0.08511893904388702
77.375 30.25 9.446295785952548 0.08934444187472113
77.375 31.75 10.120616316047569 0.09111473899797994
77.375 33.25 10.961761417763716 0.09526118710962869
77.375 34.75 11.644537970181712 0.0983130457112544
77.375 36.25 12.342426978675714 0.106440519543399
77.375 37.75 12.950899502867205 0.12254743998699875
77.375 39.25 13.716521371254048 0.18675884805846096
77.375 40.75 14.181918564214332 0.45947372316880386
77.375 42.25 14.593662463078557 0.3293092479112767
77.375 43.75 14.714180981487981 0.33305672067438924
78.125 -13.25 13.985583494209848 0.6223971279533514
78.125 -11.75 12.471459839000726 0.22446586087763218
78.125 -10.25 11.79996321100779 0.14477608530617467
78.125 -8.75 10.685161958827944 0.1080708834153467
78.125 -7.25 9.858356693770546 0.08901849373369342
78.125 -5.75 8.988676031266175 0.08097848702070727
78.125 -4.25 8.292852091375716 0.0779475248906463
78.125 -2.75 7.636477580349141 0.07196122431508992
78.125 -1.25 7.018034497148368 0.06818162379559652
78.125 0.25 6.6704317863538325 0.07042707925117735
78.125 1.75 6.293624388045836 0.07270545317176787
78.125 3.25 5.908342701517826 0.07254504151295328
78.125 4.75 5.5333613536992745 0.06906121905678024
78.125 6.25 5.29575203397791 0.07029438246199508
78.125 7.75 4.98812175867725 0.07168297335855077
78.125 9.25 4.7633770408253815 0.07238895617263806
78.125 10.75 4.5675900745374305 0.07118934014486519
78.125 12.25 4.450481049968702 0.07107758062651218
78.125 13.75 4.451470574630976 0.07140421329865233
78.125 15.25 4.6315415850702 0.07211379808672905
78.125 16.75 4.902404504170981 0.07389200122473218
78.125 18.25 5.151781498145601 0.0753475365611134
78.125 19.75 5.690662455442974 0.08050029082430221
78.125 21.25 6.169931948306304 0.08358671896547944
78.125 22.75 6.62652210955762 0.08365509742924566
78.125 24.25 7.167880812080219 0.08474376032138128
78.125 25.75 7.5409322820241655 0.0840028721014068
78.125 27.25 8.0489668190525 0.08483907538358401
78.125 28.75 8.539631947409534 0.08526158610101378
78.125 30.25 9.2052321580751 0.08798024046953141
78.125 31.75 9.88275583450541 0.08984847993504824
78.125 33.25 10.531600756073887 0.09129745498509603
78.125 34.75 11.212016138443332 0.09332206221881359
78.125 36.25 11.963790097975584 0.09851215105839682
78.125 37.75 12.623455161715532 0.10499480097673221
78.125 39.25 13.276110121875874 0.1193509082574746
78.125 40.75 13.590171018742545 0.13199276053630252
78.125 42.25 14.568054816036282 0.2056549291744726
78.125 43.75 14.520611651245547 0.21652442768361735
78.125 45.25 15.524149311279858 0.6322942432517058
78.875 -13.25 13.781183441772 0.6233381302652861
78.875 -11.75 13.993149019654627 0.44700346919256356
78.875 -10.25 12.726528079862423 0.1794793595357646
78.875 -8.75 11.727810526406747 0.12448503814887421
78.875 -7.25 11.027225358316558 0.10218430923343631
78.875 -5.75 10.189626699254246 0.08532295315631533
78.875 -4.25 9.290927615970027 0.08176022532094217
78.875 -2.75 8.598631649691196 0.07940152391487201
78.875 -1.25 7.951373670289746 0.07188529737555972
78.875 0.25 7.4206705698007704 0.07030167360395459
78.875 1.75 7.064549196784311 0.0742239854465913
78.875 3.25 6.721006990523163 0.07473792921996203
78.875 4.75 6.368181937840156 0.07240938002306713
78.875 6.25 6.008281695651977 0.07192074173775172
78.875 7.75 5.7791204099865014 0.07479520168197046
78.875 9.25 5.375190433795689 0.0730606755042702
78.875 10.75 5.099683002253026 0.07264605576384459
78.875 12.25 4.926918501477422 0.072399946559956
78.875 13.75 4.850103299118126 0.07242230951164257
78.875 15.25 4.877085581117321 0.07267134783225944
78.875 16.75 5.003824513439046 0.0733487125523976
78.875 18.25 5.242472232554918 0.07511223467723284
78.875 19.75 5.607439685793809 0.07800980541892757
78.875 21.25 6.058199119636821 0.08073054899228721
78.875 22.75 6.62554470077496 0.08288211826344387
78.875 24.25 7.173921637387346 0.08449616192699254
78.875 25.75 7.594738874189923 0.08627574387177123
78.875 27.25 8.057600743659215 0.08700624024416355
78.875 28.75 8.506731265504577 0.08644487869029048
78.875 30.25 9.089778707294233 0.08771670443298464
78.875 31.75 9.625098899258793 0.0882602095238719
78.875 33.25 10.257678693667179 0.08947389420148913
78.875 34.75 11.017011710142022 0.09244904650545667
78.875 36.25 11.621588375695042 0.0942413324143486
78.875 37.75 12.277506166790529 0.09723660629395808
78.875 39.25 12.992212777065584 0.1021349045326639
78.875 40.75 13.549409490923948 0.10899539935298583
78.875 42.25 14.047070550752231 0.12222601779595171
78.875 43.75 14.563652003167206 0.14964207771607713
78.875 45.25 15.026846851912685 0.3401696795830323
79.625 -10.25 14.57962077434752 0.6229588403811446
79.625 -8.75 13.14536243912817 0.2454394382467899
79.625 -7.25 12.194032870706668 0.12337942606202472
79.625 -5.75 11.33006141131438 0.09570066804447531
79.625 -4.25 10.346709662942995 0.08989242917454626
79.625 -2.75 9.610361246512788 0.08929783579509493
79.625 -1.25 8.918859322531075 0.07797057320534136
79.625 0.25 8.176509977158064 0.07043818021031518
79.625 1.75 7.764926145079177 0.07287943977915769
79.625 3.25 7.439519591076582 0.07475253371131921
79.625 4.75 7.095528386813507 0.0739742540178672
79.625 6.25 6.8602251159020415 0.07736034524151046
79.625 7.75 6.418504646451855 0.07595233320883409
79.625 9.25 6.11999399104362 0.0752272591875762
79.625 10.75 5.790614943700021 0.07470122071560505
79.625 12.25 5.565576591807482 0.07429256008552601
79.625 13.75 5.397158384551542 0.07457600131982414
79.625 15.25 5.340901157471944 0.07498681723696034
79.625 16.75 5.2242834690149635 0.07312515878669723
79.625 18.25 5.454083905076709 0.07506688210568549
79.625 19.75 5.674430141628222 0.07689230248131784
79.625 21.25 6.0532755107050225 0.08023998317091027
79.625 22.75 6.692324640875285 0.08306090672748173
79.625 24.25 7.1010950390701 0.08313568536913725
79.625 25.75 7.601824169384689 0.08695602368076262
79.625 27.25 8.04345423552686 0.08818165698245098
79.625 28.75 8.501205281505106 0.08765606988669138
79.625 30.25 8.931786292259453 0.08675098496619899
79.625 31.75 9.522947605345145 0.08838811260790216
79.625 33.25 10.155238226844041 0.09002076219641539
79.625 34.75 10.823083674607204 0.09214695889994741
79.625 36.25 11.342427212011565 0.09303974004659106
79.625 37.75 12.03172196365919 0.09539400743667649
79.625 39.25 12.762679011347858 0.09833608074888418
79.625 40.75 13.323890315068317 0.10228276862275797
79.625 42.25 13.802565717123624 0.10999883428485067
79.625 43.75 14.243856867446473 0.12360165254209153
79.625 45.25 14.491442801085343 0.20160728811336726
80.375 -8.75 14.178557549303012 0.4563461097479473
80.375 -7.25 14.056365296642921 0.28898191246831756
80.375 -5.75 12.683015523907095 0.13095599768384286
80.375 -4.25 11.48800352863686 0.1048316099176663
80.375 -2.75 10.806657610385708 0.1012851952503083
80.375 -1.25 9.981617022157744 0.08531637022459934
80.375 0.25 9.025601144952905 0.07396193586764174
80.375 1.75 8.451989177151878 0.0722923237629437
80.375 3.25 8.109484626073328 0.07245100047972408
80.375 4.75 7.727411650075023 0.07353974109568065
80.375 6.25 7.51136680763663 0.07706507714559163
80.375 7.75 7.1844488480725675 0.07848765956533126
80.375 9.25 6.884493017359424 0.07662693573284668
80.375 10.75 6.5110168010011105 0.07571617450469563
80.375 12.25 6.159557773730123 0.07466446507168059
80.375 13.75 5.94005797302225 0.07538594998203223
80.375 15.25 5.751071487895518 0.0753915075694667
80.375 16.75 5.6938218064768975 0.07456749508948253
80.375 18.25 5.757056245973583 0.07504824826103583
80.375 19.75 5.914671298510695 0.07734556293841234
80.375 21.25 6.190440330843947 0.08143813958312958
80.375 22.75 6.692892763071054 0.08303664163568492
80.375 24.25 7.134113047510171 0.08337233000906984
80.375 25.75 7.486989640444193 0.0845715583036304
80.375 27.25 7.976188727102397 0.08689193033138744
80.375 28.75 8.425854032079199 0.08694557642585818
80.375 30.25 8.90377423170418 0.08666518998205612
80.375 31.75 9.45046089324084 0.08833922301849273
80.375 33.25 9.967520278223688 0.08929985063680934
80.375 34.75 10.578459238785136 0.09114960104572341
80.375 36.25 11.247893831532028 0.09443656753208172
80.375 37.75 11.809152466348085 0.09503162861467941
80.375 39.25 12.46220432073773 0.09632036884107739
80.375 40.75 13.099190101711022 0.10045856688025862
80.375 42.25 13.636946809309586 0.10639916193523893
80.375 43.75 14.147557503928896 0.11571817823977953
80.375 45.25 14.718870333122954 0.17299272514553013
81.125 -7.25 14.706756346197102 0.4438382923655074
81.125 -5.75 14.153947515457007 0.2640914885286571
81.125 -4.25 12.95062353489606 0.14018678476774538
81.125 -2.75 11.780755595717537 0.1045500051266197
81.125 -1.25 11.014073339995566 0.09402531163361169
81.125 0.25 10.134499515833026 0.08420861765426785
81.125 1.75 9.375010171927904 0.07613728994623946
81.125 3.25 8.86985100857409 0.07317828408224121
81.125 4.75 8.551229308371076 0.07506419512538982
81.125 6.25 8.13659721378095 0.074550059726871
81.125 7.75 7.757903528723624 0.07466624168970445
81.125 9.25 7.527498590722831 0.0760913424018754
81.125 10.75 7.2337369985945355 0.07623214380112724
81.125 12.25 6.8507903012984945 0.07552099059531195
81.125 13.75 6.57456797393256 0.07647772163714396
81.125 15.25 6.295115257179708 0.07625702000555284
81.125 16.75 6.237881281131296 0.07629269849403258
81.125 18.25 6.151696315545347 0.07565511949045269
81.125 19.75 6.258254148277438 0.07839052089076815
81.125 21.25 6.37493875749996 0.08110045561305983
81.125 22.75 6.724991057271675 0.08257317402508732
81.125 24.25 7.044109819357584 0.08242712282969085
81.125 25.75 7.573179194580644 0.08511682211261444
81.125 27.25 7.9846509141183075 0.0863964042581275
81.125 28.75 8.394534668753431 0.08682481998874246
81.125 30.25 8.834172895686187 0.08680339677251536
81.125 31.75 9.351878982599658 0.08857774190394263
81.125 33.25 9.830236436360437 0.08916195618434931
81.125 34.75 10.374917704705537 0.09033059587129774
81.125 36.25 11.007055103321317 0.09365839937839752
81.125 37.75 11.686050122074578 0.0961372680513234
81.125 39.25 12.337416938218679 0.09748561133289817
81.125 40.75 12.787445689104626 0.09913642801569887
81.125 42.25 13.280551272286552 0.10307083325090602
81.125 43.75 13.614667756219434 0.10644374693366533
81.125 45.25 14.164905166220851 0.14072370769645462
81.875 -5.75 14.69258188821645 0.4550116914568779
81.875 -4.25 13.969562269694682 0.20351197234258916
81.875 -2.75 13.081581156393742 0.15520882459849544
81.875 -1.25 12.465101264873146 0.14575870978712402
81.875 0.25 11.260377414950794 0.09891665019855475
81.875 1.75 10.392170224046378 0.08350215568278106
81.875 3.25 9.917652023410785 0.07838350066844801
81.875 4.75 9.356584153532745 0.07492695643729591
81.875 6.25 8.815824277087286 0.07332618495961608
81.875 7.75 8.55222203324809 0.07522811227835904
81.875 9.25 8.28299150969068 0.07613195101720902
81.875 10.75 7.872799862956837 0.07505757953118916
81.875 12.25 7.572236108454654 0.07644104489286772
81.875 13.75 7.2950922583579985 0.077817793199021
81.875 15.25 7.030563806097377 0.07806764246787383
81.875 16.75 6.811046737199902 0.0772868119108615
81.875 18.25 6.646327362432129 0.07715010577254769
81.875 19.75 6.591003907933829 0.07863436188151722
81.875 21.25 6.6835820176985745 0.08084683043716755
81.875 22.75 6.80563254319164 0.08123577620413466
81.875 24.25 7.20863080531985 0.08410089900842026
81.875 25.75 7.6068623884249575 0.08463730244876329
81.875 27.25 8.03826753749906 0.08662090950622055
81.875 28.75 8.482893276575947 0.08834740117660378
81.875 30.25 8.836195984278845 0.08807445656466192
81.875 31.75 9.303055929745671 0.09002765983044547
81.875 33.25 9.857250324307042 0.09060452656152104
81.875 34.75 10.300195633792026 0.09037491242744164
81.875 36.25 10.869040721653857 0.09271666452473228
81.875 37.75 11.397358759875715 0.09385597692419438
81.875 39.25 12.02496631423868 0.09525315939792696
81.875 40.75 12.455209151868154 0.09756918043620441
81.875 42.25 12.990483434626096 0.10218528886564279
81.875 43.75 13.413367190473483 0.10521725156934393
81.875 45.25 14.02994802762839 0.14496476934248415
82.625 -4.25 15.25571312594007 0.44533871549052123
82.625 -1.25 13.97314649739692 0.3219688690407205
82.625 0.25 12.620987994016637 0.1486083736757692
82.625 1.75 11.516673859663534 0.0960228102455474
82.625 3.25 10.794471503093877 0.08120507920600038
82.625 4.75 10.302139269977035 0.07844006752413824
82.625 6.25 9.71955656244204 0.07486934655321537
82.625 7.75 9.282554555603179 0.0749502229805155
82.625 9.25 8.987499990094546 0.07543849963925844
82.625 10.75 8.71697860788204 0.07685606418647924
82.625 12.25 8.24730051016479 0.07657370452460487
82.625 13.75 8.005115770058898 0.07903586552973688
82.625 15.25 7.665408324979866 0.07813576310630087
82.625 16.75 7.417979981542014 0.07770532851436589
82.625 18.25 7.248877624140348 0.07902488015939653
82.625 19.75 7.124005269119852 0.0802085234020113
82.625 21.25 7.0994272644475895 0.08108645589454858
82.625 22.75 7.054352342227715 0.08068705822747865
82.625 24.25 7.319152186183977 0.08288851483085603
82.625 25.75 7.647016022160884 0.08326367534579583
82.625 27.25 8.014326854831864 0.08548466031534958
82.625 28.75 8.445958072769525 0.08782789048177521
82.625 30.25 8.767899650667008 0.08803511108625327
82.625 31.75 9.357973701601571 0.09302994323401736
82.625 33.25 9.810804902520664 0.09154695383968213
82.625 34.75 10.219238934952436 0.0907134635878262
82.625 36.25 10.768107719081021 0.09227849200983132
82.625 37.75 11.320109790365224 0.0939623178076067
82.625 39.25 11.758897255296045 0.09415289487686229
82.625 40.75 12.324572336767547 0.09867513750968553
82.625 42.25 12.728749799311982 0.10201535146093108
82.625 43.75 13.213420463146262 0.10567590014710959
82.625 45.25 13.514477787798509 0.12627510319502247
83.375 -1.25 14.50901678096245 0.45902776515729693
83.375 0.25 13.518153728571763 0.1903957319518998
83.375 1.75 12.71408592950797 0.13050660059292468
83.375 3.25 11.874675613036487 0.09466167320033651
83.375 4.75 11.300509827222566 0.08533828206585493
83.375 6.25 10.686899385426196 0.07871627954283314
83.375 7.75 10.138847531757719 0.07675223284540152
83.375 9.25 9.781060571190817 0.07540234128675251
83.375 10.75 9.55658727331206 0.07771157686663611
83.375 12.25 9.165614350781825 0.08142924746285725
83.375 13.75 8.70940175056159 0.07939386124265095
83.375 15.25 8.365697442370921 0.07815888672987607
83.375 16.75 8.098402482518933 0.07857299409829202
83.375 18.25 7.761344414218519 0.07914058956025324
83.375 19.75 7.542312538850321 0.07996778364322339
83.375 21.25 7.506898807371713 0.08117707966290398
83.375 22.75 7.399633672312395 0.08084436720399324
83.375 24.25 7.55132692993377 0.0823665841251904
83.375 25.75 7.791509806666243 0.08283239178127119
83.375 27.25 8.145676353324694 0.08575915611351015
83.375 28.75 8.408592789039282 0.08683278418241061
83.375 30.25 8.77900676297279 0.08798966062299057
83.375 31.75 9.210854451029649 0.09063952734918516
83.375 33.25 9.788987841277352 0.09341362849606408
83.375 34.75 10.331583629705833 0.09415378440306124
83.375 36.25 10.703050138901888 0.09287876051274443
83.375 37.75 11.226614312374963 0.09435977030279488
83.375 39.25 11.647363378873406 0.09440739494155194
83.375 40.75 12.02132663296312 0.09678206662689123
83.375 42.25 12.547091212027317 0.10277875767007334
83.375 43.75 12.914107941716255 0.10441569072391065
83.375 45.25 13.33070551989394 0.12534223772669226
84.125 0.25 14.779405249200558 0.44531158059941434
84.125 1.75 13.722849896784254 0.24608849773108393
84.125 3.25 13.54915908355196 0.20967196533973037
84.125 4.75 12.162673659149908 0.0934964535469593
84.125 6.25 11.698229985116456 0.08670519118857367
84.125 7.75 11.114224938265737 0.08051977146947441
84.125 9.25 10.710267616742998 0.07966737323209062
84.125 10.75 10.284573627808777 0.07874697959100971
84.125 12.25 10.05837857382845 0.08400313895872842
84.125 13.75 9.643996945149667 0.08404413839104957
84.125 15.25 9.197488947312399 0.0806330091132228
84.125 16.75 8.792060274609035 0.07973020037384106
84.125 18.25 8.342938351133583 0.07950914975851499
84.125 19.75 8.11762005226348 0.08136252244088929
84.125 21.25 7.9490942262517175 0.0816923824472207
84.125 22.75 7.80387211369382 0.08132896933771351
84.125 24.25 7.853191558795334 0.08254676612088589
84.125 25.75 7.973771470841448 0.08244307032598294
84.125 27.25 8.271303924539847 0.08518044951327966
84.125 28.75 8.520865747040098 0.08690757853523172
84.125 30.25 8.788585629503046 0.08755637412202423
84.125 31.75 9.152039936004678 0.0898246881157348
84.125 33.25 9.643494651033585 0.09306656793147762
84.125 34.75 10.200808270219968 0.09486035315592832
84.125 36.25 10.616434465587929 0.09358472351312165
84.125 37.75 11.133353508374363 0.09502996531870452
84.125 39.25 11.578428190227589 0.09535854938646302
84.125 40.75 11.859263433594425 0.09638991069585119
84.125 42.25 12.401442108363762 0.10302158772174412
84.125 43.75 12.69909120889141 0.10471580673185278
84.125 45.25 13.01035388501263 0.12501902217973881
84.875 3.25 14.071440758787665 0.2548423472598722
84.875 4.75 13.622020634756884 0.14980425292408617
84.875 6.25 12.888519417239609 0.10582910342392315
84.875 7.75 12.270618450053945 0.09127863761737068
84.875 9.25 11.66605420236406 0.08386916926053672
84.875 10.75 11.190370286570424 0.08161541076704465
84.875 12.25 10.88961124946587 0.08573648633803625
84.875 13.75 10.554787068816895 0.08604907365918468
84.875 15.25 10.104066744256068 0.08449065352588737
84.875 16.75 9.641781865546218 0.08251553171565826
84.875 18.25 9.118331511688563 0.08137646080982376
84.875 19.75 8.751502415899173 0.08265804728620149
84.875 21.25 8.419692889070685 0.08172594743994412
84.875 22.75 8.204234020296338 0.08186343061571735
84.875 24.25 8.290381601093321 0.08437937492858023
84.875 25.75 8.312877461195937 0.08367185503148876
84.875 27.25 8.505046752913076 0.08528841533015057
84.875 28.75 8.61427224276674 0.08610527760653208
84.875 30.25 8.919928091722161 0.08830320599694941
84.875 31.75 9.130619011868175 0.08928937856609181
84.875 33.25 9.508827967644937 0.0915128559071423
84.875 34.75 10.02416851521406 0.09394208974792145
84.875 36.25 10.554469167589424 0.09412423200214977
84.875 37.75 10.941332848277955 0.09412373921931777
84.875 39.25 11.457034444250594 0.09574530716832608
84.875 40.75 11.829631145206823 0.09710423595747149
84.875 42.25 12.148055662046836 0.10061962307476147
84.875 43.75 12.569191158612789 0.10524140746832178
84.875 45.25 12.797370234368856 0.12492709053610755
85.625 4.75 14.939687139659815 0.36448349348258247
85.625 6.25 14.290483738903646 0.18882542647974868
85.625 7.75 13.422035110155715 0.11064197322525622
85.625 9.25 12.652602901738968 0.09200111502158735
85.625 10.75 12.115214468019646 0.08723556146437844
85.625 12.25 11.817556390886939 0.08775076649519166
85.625 13.75 11.447069225142139 0.0869321953556831
85.625 15.25 11.02252095783653 0.0885669208407452
85.625 16.75 10.434645340183476 0.08562271057574096
85.625 18.25 9.934751219997446 0.08269273288742786
85.625 19.75 9.481657736813531 0.08334891017703919
85.625 21.25 9.13577019643109 0.08394255162536764
85.625 22.75 8.920780356294623 0.08523888700908419
85.625 24.25 8.713012087395215 0.08482532131706227
85.625 25.75 8.700316039684212 0.0844506091080139
85.625 27.25 8.73599716712047 0.08464548926388554
85.625 28.75 8.891723247309917 0.08681728721128214
85.625 30.25 9.031862759638043 0.08808443966370606
85.625 31.75 9.301903839308888 0.09015897616318705
85.625 33.25 9.518092277217304 0.09093067175675179
85.625 34.75 9.958684911022235 0.09380221105127838
85.625 36.25 10.419745410478912 0.09404333603881632
85.625 37.75 10.906301801673168 0.0954979448128943
85.625 39.25 11.271223831907877 0.09553689400144717
85.625 40.75 11.660473185512153 0.09693417043439805
85.625 42.25 11.981297514010539 0.09999587605590884
85.625 43.75 12.398342305520671 0.10556871874454991
85.625 45.25 12.561997363904633 0.12169717680906257
86.375 4.75 15.036864851328811 0.6212667846552581
86.375 6.25 15.335803153531298 0.3331296373068832
86.375 7.75 14.634670668240465 0.15492520472896834
86.375 9.25 13.686953384703076 0.10648653196660066
86.375 10.75 13.201456987086049 0.095426161415509
86.375 12.25 12.72125995531378 0.0894932189456978
86.375 13.75 12.36265357765071 0.08890125668263515
86.375 15.25 11.957869161240263 0.09132189244358746
86.375 16.75 11.445074594956546 0.08885074785541239
86.375 18.25 10.752770108101844 0.08396621568305955
86.375 19.75 10.262839925555353 0.08422493903521966
86.375 21.25 9.797209453285811 0.08487971454145767
86.375 22.75 9.509263281687382 0.08548451127268158
86.375 24.25 9.27754510842514 0.08557040534042701
86.375 25.75 9.209279721835356 0.08577459584166695
86.375 27.25 9.09519790629267 0.08525182103109413
86.375 28.75 9.126591290147745 0.0863846674678429
86.375 30.25 9.242833222526768 0.08826342847624392
86.375 31.75 9.399754138703665 0.08936454758564526
86.375 33.25 9.632922811494819 0.09098308927299918
86.375 34.75 9.954008474920958 0.09338813551238928
86.375 36.25 10.379146918652637 0.09486312059920493
86.375 37.75 10.717939643070704 0.09525776551996468
86.375 39.25 11.165221210131772 0.09703686987750201
86.375 40.75 11.506420722186476 0.09709545008736449
86.375 42.25 11.874401927750549 0.10052433103657167
86.375 43.75 12.111473682437216 0.10371941023214178
86.375 45.25 12.624763016476393 0.13450586825531213
87.125 7.75 15.791862477314872 0.31975410447651537
87.125 9.25 15.057629831818511 0.16976458671639114
87.125 10.75 14.406243219945603 0.11212143719879146
87.125 12.25 13.723458801218772 0.09484427682920064
87.125 13.75 13.350919207888955 0.09435836204623897
87.125 15.25 12.889778703122046 0.09340569876805938
87.125 16.75 12.336688894769008 0.09035468686050564
87.125 18.25 11.694520998993355 0.08794883812996271
87.125 19.75 11.185160488720474 0.08856155555481969
87.125 21.25 10.770986873215023 0.08824458811187134
87.125 22.75 10.260232686688836 0.08672700276207553
87.125 24.25 9.947450663228663 0.08627081457649886
87.125 25.75 9.66022271394721 0.08533453618143087
87.125 27.25 9.640932309216407 0.08670149155290566
87.125 28.75 9.556089066306086 0.08724643605435464
87.125 30.25 9.570079623650734 0.08855442573332388
87.125 31.75 9.636431889418184 0.08915230078335747
87.125 33.25 9.78617408328002 0.09098235013255061
87.125 34.75 10.008155867833297 0.09335830868241954
87.125 36.25 10.412887724518201 0.09636105303120972
87.125 37.75 10.741374227706778 0.09700223865009626
87.125 39.25 11.044349815032115 0.09676133003140681
87.125 40.75 11.480802543184481 0.09842261477064783
87.125 42.25 11.811873089235029 0.10176483731085387
87.125 43.75 12.011385673651395 0.10462287478360074
87.125 45.25 12.343683147085194 0.12442198789947057
87.875 9.25 16.195491061040187 0.36969210700826444
87.875 10.75 15.57978183619356 0.15195398697513227
87.875 12.25 14.89380732484448 0.11207439730645688
87.875 13.75 14.19862641592909 0.0975071077400467
87.875 15.25 13.735445224352794 0.09530938579830829
87.875 16.75 13.267193151145065 0.09321817881457545
87.875 18.25 12.71539380842567 0.09247276112498234
87.875 19.75 12.115782717703466 0.09056013030067368
87.875 21.25 11.584958358167947 0.08889597203198552
87.875 22.75 11.072889421722827 0.08785894611670489
87.875 24.25 10.623492303371247 0.08653002813555236
87.875 25.75 10.366984871695552 0.08765935621079325
87.875 27.25 10.066102836699502 0.08653368971234081
87.875 28.75 10.062414793534995 0.08871235775045444
87.875 30.25 9.953123245195613 0.08887624580157882
87.875 31.75 9.935714554006836 0.08937786551833964
87.875 33.25 9.966789835052653 0.09125009545088344
87.875 34.75 10.147313099994255 0.09380893603376188
87.875 36.25 10.3774771734118 0.0953379402122802
87.875 37.75 10.71671906802454 0.09631103753422421
87.875 39.25 11.04375476190061 0.0964094663050568
87.875 40.75 11.474437724079324 0.0983900560689721
87.875 42.25 11.85655589207314 0.10373455363983423
87.875 43.75 12.057410494396315 0.10689188677803116
87.875 45.25 12.21039055732202 0.12126986503632102
88.625 9.25 17.309301716072618 0.6231598548334287
88.625 10.75 17.61915530755065 0.621364286000284
88.625 12.25 16.531758566148746 0.22888691238820566
88.625 13.75 15.258596106257059 0.11400427839313411
88.625 15.25 14.737575962640015 0.10606959860892931
88.625 16.75 14.22689688712727 0.09964004825275626
88.625 18.25 13.661067918788703 0.09471222284008839
88.625 19.75 13.145372712436776 0.0948055365300633
88.625 21.25 12.58476407262916 0.09116734521677816
88.625 22.75 12.06949496301486 0.0913179864448707
88.625 24.25 11.461786906643233 0.08952260222406376
88.625 25.75 11.015036216043393 0.08890564472776456
88.625 27.25 10.713560760373229 0.08855677501969432
88.625 28.75 10.403471511506686 0.08764701966036688
88.625 30.25 10.362567975487597 0.08886533988525828
88.625 31.75 10.373675607772743 0.09038698910577649
88.625 33.25 10.345675457916231 0.09265619702568872
88.625 34.75 10.33524353287083 0.09337823346321496
88.625 36.25 10.6532128570562 0.0968228833688591
88.625 37.75 10.736256883673184 0.0950573320245899
88.625 39.25 11.095318354601112 0.09593997378483239
88.625 40.75 11.470751050950836 0.0976583481076826
88.625 42.25 11.865467853487928 0.10342319750104269
88.625 43.75 12.056297933440293 0.10673596537808563
88.625 45.25 12.423064495511703 0.13144006138034706
89.375 12.25 16.715467507238152 0.24816300218117418
89.375 13.75 16.580110076127397 0.1641765729958055
89.375 15.25 15.727196772387082 0.13098527271014523
89.375 16.75 15.309702797334005 0.12221065350275347
89.375 18.25 14.622406240409617 0.10330870302365447
89.375 19.75 14.059141292582067 0.09726190954513501
89.375 21.25 13.59202948308507 0.09349997673565554
89.375 22.75 13.011614908897958 0.09429628291086689
89.375 24.25 12.40634698861205 0.09286441136262184
89.375 25.75 11.802161494709091 0.089968467722512
89.375 27.25 11.431550286285962 0.09005278013122735
89.375 28.75 11.18083338373672 0.09061292901395465
89.375 30.25 10.891591508649324 0.08979904497110178
89.375 31.75 10.813915128852639 0.09169613022022634
89.375 33.25 10.70354611734832 0.09301914404134462
89.375 34.75 10.75600644992644 0.09488694724116502
89.375 36.25 10.770811445500762 0.09534570483608815
89.375 37.75 10.929500515312947 0.09533247652610367
89.375 39.25 11.277230965240626 0.09678401600160312
89.375 40.75 11.495076705899713 0.0971759219765675
89.375 42.25 11.824979389781273 0.10125193700639822
89.375 43.75 12.090883979074139 0.10594099437543882
89.375 45.25 12.46557893719681 0.12896394709502934
90.125 13.75 17.309311823087043 0.2535473777338285
90.125 15.25 16.785391635580183 0.24025492324843067
90.125 16.75 16.116537832238425 0.180245958616259
90.125 18.25 15.617127858178634 0.13680753346683022
90.125 19.75 15.17627896045262 0.11063310213268406
90.125 21.25 14.624962092175489 0.09947339032170656
90.125 22.75 13.886434540585407 0.09396799448584255
90.125 24.25 13.389649290802433 0.09509368926726618
90.125 25.75 12.879002660958992 0.09384083716554262
90.125 27.25 12.346981762725331 0.09246591519072392
90.125 28.75 11.943474431891056 0.09200449923845519
90.125 30.25 11.536235616683271 0.09194327604121964
90.125 31.75 11.317184033895744 0.09323749603604331
90.125 33.25 11.19269291579484 0.09448732788722276
90.125 34.75 11.11168831051043 0.09486860159855602
90.125 36.25 11.040409949603253 0.09528835872421607
90.125 37.75 11.060824363762983 0.0944832907521761
90.125 39.25 11.311999362695246 0.09591649116945028
90.125 40.75 11.591778105065464 0.09756536474177546
90.125 42.25 11.865996364519384 0.10047746944812048
90.125 43.75 12.152315215724451 0.10555950820749121
90.125 45.25 12.419666230071291 0.12500458034969006
90.875 15.25 17.824626865473192 0.6224464265541821
90.875 16.75 17.19292070454067 0.6218073328408192
90.875 18.25 16.538148181388774 0.20831876634222635
90.875 19.75 16.106811131318615 0.13169737868185805
90.875 21.25 15.52947856949715 0.10747936645573956
90.875 22.75 14.945785843799495 0.09965239290585787
90.875 24.25 14.317495714381185 0.09530930959440304
90.875 25.75 13.69721122986915 0.0932117287651481
90.875 27.25 13.26732739857162 0.0938569645588919
90.875 28.75 12.75809241277679 0.0939691062213154
90.875 30.25 12.311498866394524 0.09410811056083815
90.875 31.75 11.890534106957555 0.09449709933338978
90.875 33.25 11.695892408428575 0.09499245032574079
90.875 34.75 11.477286893606992 0.09461163053906489
90.875 36.25 11.447832304059247 0.09640217828797552
90.875 37.75 11.384152558305571 0.09541213414785445
90.875 39.25 11.53279057498922 0.096696968766282
90.875 40.75 11.736201974118458 0.09827359010256274
90.875 42.25 11.932891325263206 0.10018291462437853
90.875 43.75 12.277379435562606 0.10614802725429993
90.875 45.25 12.479776586122291 0.12660682576177415
91.625 18.25 18.31375804325506 0.6236002062938683
91.625 19.75 17.244117643753636 0.24983056502793963
91.625 21.25 16.781592271224895 0.16418356277952353
91.625 22.75 15.817232447814067 0.10826503212780313
91.625 24.25 15.281239730703891 0.09902053717102173
91.625 25.75 14.660079266548712 0.0950358181212951
91.625 27.25 14.14233433948927 0.09566086344503322
91.625 28.75 13.471907797183587 0.09448474352128272
91.625 30.25 13.000458934953446 0.0942471678084361
91.625 31.75 12.593864471237529 0.09484708914829927
91.625 33.25 12.194029625505554 0.093940480888533
91.625 34.75 11.976318696794582 0.09462751346734949
91.625 36.25 11.902435869583453 0.097263771334194
91.625 37.75 11.708219581192337 0.09548688316662653
91.625 39.25 11.784781877545884 0.09660866662725873
91.625 40.75 11.971874367108978 0.09863528207037194
91.625 42.25 12.139449817517747 0.1007036084849054
91.625 43.75 12.307838390540631 0.10489610770252913
91.625 45.25 12.686566078577703 0.137164753759703
92.375 19.75 17.44095853891545 0.36864688951771485
92.375 21.25 17.671418692420467 0.25996250909591606
92.375 22.75 17.025500563496497 0.14715484255578887
92.375 24.25 16.137377813836547 0.10587982151059436
92.375 25.75 15.656087475193138 0.10012170100754678
92.375 27.25 15.127925703909845 0.10184922786226264
92.375 28.75 14.349179021736047 0.0980349294071894
92.375 30.25 13.872246392856692 0.09867885048856717
92.375 31.75 13.33963024684288 0.0967215334297153
92.375 33.25 12.793990422482446 0.09425417971051646
92.375 34.75 12.497588483788327 0.09507510654075021
92.375 36.25 12.312691623274478 0.09693727787067956
92.375 37.75 12.140196240902132 0.09640468179113784
92.375 39.25 12.100117272191957 0.09682000317344729
92.375 40.75 12.181004844585331 0.09802076449923676
92.375 42.25 12.363885854578399 0.10103264056315674
92.375 43.75 12.508642700840856 0.10551907753629745
92.375 45.25 12.787036858805969 0.12780715292478687
93.125 21.25 18.83791421560766 0.6240989491345533
93.125 22.75 18.317227897201118 0.3206313291011862
93.125 24.25 17.13706363430135 0.13490445977898854
93.125 25.75 16.620646638290022 0.11012342193600917
93.125 27.25 15.889655615319047 0.10603944423411413
93.125 28.75 15.244134020480557 0.10504330705353655
93.125 30.25 14.636055347084065 0.10524127469588299
93.125 31.75 14.106917764575234 0.10151898288139576
93.125 33.25 13.659607188506381 0.09849205606607503
93.125 34.75 13.180367358344075 0.09705205371647924
93.125 36.25 12.862501838143269 0.09826163453569288
93.125 37.75 12.6073386591201 0.09763794707444706
93.125 39.25 12.551793413850842 0.09810634683720278
93.125 40.75 12.532279090182826 0.09854270089683068
93.125 42.25 12.623493032618661 0.10054924982108543
93.125 43.75 12.743662443601332 0.10504012634030353
93.125 45.25 12.802549771665799 0.11861695674746223
93.875 19.75 15.495121760874865 0.6226075272315915
93.875 24.25 18.06579646341122 0.21604168340271632
93.875 25.75 17.505020276986635 0.12650462830670986
93.875 27.25 16.885046323236867 0.12438904597686598
93.875 28.75 16.20391670811727 0.11791172554684924
93.875 30.25 15.47706596821651 0.11452075602418267
93.875 31.75 14.87356534929342 0.10555195992617931
93.875 33.25 14.402547695474476 0.1002003034778036
93.875 34.75 13.946899243690343 0.10007480933426229
93.875 36.25 13.502903895007886 0.09990577672971679
93.875 37.75 13.14947612431354 0.09914929561381187
93.875 39.25 13.035321363876742 0.09977463173256368
93.875 40.75 12.885538517384258 0.09920772001654649
93.875 42.25 12.966025368336881 0.10124426969494311
93.875 43.75 13.054285096664568 0.10589759021699348
93.875 45.25 13.214531819591526 0.1256814907986224
94.625 25.75 18.828635082425574 0.256762271647894
94.625 27.25 17.86855676965784 0.18555806106679848
94.625 28.75 17.245189861353555 0.1519848314493346
94.625 30.25 16.653164011925398 0.13910246292825645
94.625 31.75 15.907704315693517 0.11437285530289067
94.625 33.25 15.245746692285188 0.10466992910119505
94.625 34.75 14.636342311303004 0.10217430307534905
94.625 36.25 14.124340841093764 0.1013192832402759
94.625 37.75 13.745800727034991 0.10028876662664632
94.625 39.25 13.471283983062541 0.10002227734758058
94.625 40.75 13.376897246507665 0.10090641952528419
94.625 42.25 13.31768583501756 0.10238582123150831
94.625 43.75 13.457731891667008 0.10859717280930488
94.625 45.25 13.600201388246925 0.12748635282218831
95.375 27.25 18.856484489849755 0.38067205317723923
95.375 28.75 18.204299102317 0.210272859772445
95.375 30.25 17.53416619406041 0.16679403930418327
95.375 31.75 16.687113002004722 0.1241137672709841
95.375 33.25 16.060014397750187 0.110469514882602
95.375 34.75 15.382290350434547 0.10527228207139906
95.375 36.25 14.933567921718149 0.10547290797583968
95.375 37.75 14.347542018667067 0.10102769904189222
95.375 39.25 13.948873601541054 0.10078799278180492
95.375 40.75 13.826219717271716 0.10243094453482121
95.375 42.25 13.816096205794912 0.10550783626964133
95.375 43.75 13.814204974179125 0.11138385096475176
95.375 45.25 13.927052516519652 0.13302744371429168
96.125 28.75 19.679185279300416 0.6257557535951329
96.125 30.25 18.529800491333436 0.2951071397812676
96.125 31.75 17.768712344256535 0.20258649059728404
96.125 33.25 17.053906883574438 0.1412215682672407
96.125 34.75 16.36375759657686 0.11819984619135834
96.125 36.25 15.671509579488136 0.10898730389295681
96.125 37.75 15.089458816609593 0.10483226175755161
96.125 39.25 14.55853437365777 0.10344728482523456
96.125 40.75 14.405344522285436 0.10528550724869296
96.125 42.25 14.34451599617895 0.10791448185464704
96.125 43.75 14.287796796506653 0.11456488021400692
96.125 45.25 14.306149452986414 0.13138844049224785
96.875 31.75 19.007422496864955 0.6233561054476581
96.875 33.25 18.216644775573887 0.2901016436875082
96.875 34.75 17.271855834215682 0.14267949527802415
96.875 36.25 16.5066809689291 0.11974619388124216
96.875 37.75 15.792726693086337 0.10885981070092236
96.875 39.25 15.403688450165198 0.11004205985221908
96.875 40.75 15.022249567442959 0.10931630952510216
96.875 42.25 14.847550021605759 0.11039885227127728
96.875 43.75 14.854622489816782 0.11914244646128153
96.875 45.25 14.839250090603747 0.13747400573242444
97.625 33.25 19.644642693545105 0.625423196417038
97.625 34.75 18.418416481109748 0.25557370792734363
97.625 36.25 17.247691877963206 0.14138614454429746
97.625 37.75 16.65531370865554 0.11941256702290674
97.625 39.25 16.021634505402155 0.1150038441661944
97.625 40.75 15.740130066063934 0.11660014146376006
97.625 42.25 15.466380195439347 0.11517016960499556
97.625 43.75 15.268432579360367 0.12049130795398671
97.625 45.25 15.308639248130255 0.15029566608703768
98.375 34.75 18.826661037400317 0.6254022390594807
98.375 36.25 17.971026126262196 0.20443428691507787
98.375 37.75 17.186950751239063 0.12704171447755422
98.375 39.25 16.8729205193784 0.12830057638774037
98.375 40.75 16.24643460993651 0.12253495106789651
98.375 42.25 15.919226778302505 0.11991430075174148
98.375 43.75 15.792964739768491 0.12554021992951386
98.375 45.25 15.911802097760033 0.1815822528232511
99.125 36.25 19.136185182851705 0.37493228995750993
99.125 37.75 18.176990525695505 0.19223589126264484
99.125 39.25 17.523149511885524 0.16115053591174658
99.125 40.75 16.80407792933345 0.1504673994533261
99.125 42.25 16.526028665283423 0.1422449227555937
99.125 43.75 16.375177460211543 0.14953196485885287
99.125 45.25 16.578978055824614 0.209030347001258
