# Supplementary material for: SARS-CoV-2 spike opening dynamics and energetics reveal the individual roles of glycans and their collective impact
Source: Commun Biol. 2022 Nov 3;5:1170. doi: 10.1038/s42003-022-04138-6 (PMC9631587; doi:10.1038/s42003-022-04138-6)
Supplement: Supplementary file 3 — Supplementary Data 1 [file 42003_2022_4138_MOESM3_ESM.zip › PMFs/PMF-1d.without_glyco.out]

41.375000 10.793162
42.125000 7.248332
42.875000 4.376384
43.625000 2.618168
44.375000 1.190806
45.125000 0.376619
45.875000 0.159680
46.625000 0.293784
47.375000 0.774763
48.125000 1.519195
48.875000 2.354107
49.625000 3.339675
50.375000 4.255863
51.125000 4.895252
51.875000 5.084594
52.625000 5.084776
53.375000 4.973348
54.125000 4.770294
54.875000 4.563068
55.625000 4.115703
56.375000 3.660860
57.125000 3.357871
57.875000 3.030308
58.625000 2.693387
59.375000 2.302427
60.125000 1.914389
60.875000 1.568949
61.625000 1.232530
62.375000 0.934085
63.125000 0.704265
63.875000 0.465427
64.625000 0.297988
65.375000 0.109912
66.125000 0.027978
66.875000 0.000000
67.625000 0.031138
68.375000 0.126062
69.125000 0.278005
69.875000 0.498405
70.625000 0.779352
71.375000 1.167507
72.125000 1.583502
72.875000 1.933361
73.625000 2.265655
74.375000 2.601612
75.125000 2.918341
75.875000 3.248104
76.625000 3.598608
77.375000 4.048302
78.125000 4.485538
78.875000 4.877834
79.625000 5.315087
80.375000 5.742934
81.125000 6.184201
81.875000 6.630323
82.625000 7.071090
83.375000 7.464218
84.125000 7.855786
84.875000 8.252999
85.625000 8.679940
86.375000 9.065769
87.125000 9.485399
87.875000 9.861647
88.625000 10.246095
89.375000 10.659751
90.125000 11.029211
90.875000 11.407326
91.625000 11.780309
92.375000 12.151671
93.125000 12.563902
93.875000 13.015422
94.625000 13.482745
95.375000 13.950088
96.125000 14.488775
96.875000 15.090201
97.625000 15.648771
98.375000 16.198259
99.125000 16.819791
