# Supplementary material for: SARS-CoV-2 spike opening dynamics and energetics reveal the individual roles of glycans and their collective impact
Source: Commun Biol. 2022 Nov 3;5:1170. doi: 10.1038/s42003-022-04138-6 (PMC9631587; doi:10.1038/s42003-022-04138-6)
Supplement: Supplementary file 3 — Supplementary Data 1 [file 42003_2022_4138_MOESM3_ESM.zip › PMFs/PMF-2d.with_glyco.out]

41.375 -58.25 12.603915529663897 0.6221365264852821
41.375 -56.75 12.050562869515144 0.6219466796642833
41.375 -47.75 7.747421540207384 0.6203235911929563
41.375 -46.25 7.678487932730219 0.4481412462605104
41.375 -44.75 7.891679966016499 0.37416091020578196
41.375 -43.25 7.954862285095441 0.2613738620615676
41.375 -41.75 8.602980930715619 0.3636438171916614
41.375 -40.25 9.242254175922334 0.4516681783896147
41.375 -38.75 10.187285951984522 0.5024196905597941
42.125 -65.75 16.515153795545388 0.6298440011654731
42.125 -64.25 15.600330417016911 0.6261007202439604
42.125 -62.75 14.019423076983655 0.6244001066361261
42.125 -61.25 12.983785121977725 0.622796492483748
42.125 -59.75 11.175396893828745 0.2628847801402141
42.125 -58.25 9.617272375879237 0.14703890428350277
42.125 -56.75 8.291562496896137 0.1233183079914768
42.125 -55.25 7.247794694468838 0.12209094105904846
42.125 -53.75 6.562472256908597 0.13013033250686992
42.125 -52.25 5.738134349108 0.11895438987687462
42.125 -50.75 5.696521704182623 0.13782933759787436
42.125 -49.25 5.888379838924077 0.21831678309993002
42.125 -47.75 5.873854950998685 0.23795366127733797
42.125 -46.25 5.629744487429529 0.1802591736384808
42.125 -44.75 5.807847954683848 0.14230363254373776
42.125 -43.25 6.30578533882698 0.12810513757787362
42.125 -41.75 6.840165435600743 0.18259975746975876
42.125 -40.25 7.413012323729975 0.2353057225506432
42.125 -38.75 8.016760023187468 0.16350904588723697
42.125 -37.25 9.584212034188043 0.2044608909588153
42.125 -35.75 11.318231425543424 0.2854860385472651
42.125 -34.25 13.34721757581443 0.39314715389558486
42.875 -65.75 15.096027987188487 0.1967063373429415
42.875 -64.25 13.948122382645545 0.17310684583593566
42.875 -62.75 12.632508995872142 0.20704075415826684
42.875 -61.25 10.740209524281129 0.15944984823516076
42.875 -59.75 8.78602689447881 0.10872599668479466
42.875 -58.25 7.463353812749418 0.09928352309465759
42.875 -56.75 6.117673137791401 0.09188117210271197
42.875 -55.25 5.125322549743996 0.08509218095102097
42.875 -53.75 4.2302324147093024 0.08525168728330669
42.875 -52.25 3.5648015020076396 0.0844071752479452
42.875 -50.75 3.3056035217329462 0.08745071010564989
42.875 -49.25 3.0619764876035998 0.09308459319883015
42.875 -47.75 2.9747545771200405 0.09652830068730588
42.875 -46.25 3.0916952494336547 0.09009669549580368
42.875 -44.75 3.347161489743472 0.0835548579063442
42.875 -43.25 4.1289754921974 0.09965291957857295
42.875 -41.75 4.595030850405162 0.12194908068908882
42.875 -40.25 5.499541839844403 0.1876730483650215
42.875 -38.75 6.668017490619141 0.19346455164531962
42.875 -37.25 8.11430969589323 0.20304193077400148
42.875 -35.75 9.392490757257438 0.18821391665029352
42.875 -34.25 10.549943983389948 0.15202699629030042
42.875 -32.75 11.891116295662735 0.18197886579967582
42.875 -31.25 13.003655698808332 0.19042520678105576
42.875 -29.75 14.685638178612258 0.255854453779274
42.875 -28.25 15.640559287049149 0.2334449328768244
42.875 -26.75 18.258186945973105 0.6236674476134414
42.875 -25.25 19.180233600443312 0.6277942013761098
42.875 -23.75 22.293910722027345 0.6429911950132667
43.625 -65.75 14.360679990315294 0.1538683897852187
43.625 -64.25 13.010556311250214 0.13206534395014563
43.625 -62.75 11.383240328804627 0.12594089276028844
43.625 -61.25 9.514149098471632 0.1056083042870327
43.625 -59.75 7.632857892610466 0.0915791565724578
43.625 -58.25 6.303047455381475 0.09245035845971868
43.625 -56.75 5.0133958914547865 0.08661821066885961
43.625 -55.25 4.017502115467504 0.08099860980117615
43.625 -53.75 3.0991686241775263 0.08104018020153407
43.625 -52.25 2.451099780035909 0.07943432093845497
43.625 -50.75 1.8466719047573494 0.07450346835296646
43.625 -49.25 1.6222259921303561 0.07424004989741716
43.625 -47.75 1.3545022579762482 0.0652254882257821
43.625 -46.25 1.5159467033972152 0.06125785919402236
43.625 -44.75 1.5921106985878766 0.05904279065850446
43.625 -43.25 1.9536777050620358 0.06551227778400603
43.625 -41.75 2.5182728278381763 0.07317931426451367
43.625 -40.25 3.1676991877059817 0.08617194323631944
43.625 -38.75 4.509687197950291 0.11338342692069561
43.625 -37.25 5.868856584664308 0.12867091224539273
43.625 -35.75 7.0277544299686046 0.13575312968523517
43.625 -34.25 8.096035843755457 0.1261361410617515
43.625 -32.75 8.842471872400873 0.11712044598515538
43.625 -31.25 9.835899016645577 0.10991908153041689
43.625 -29.75 10.647321286233641 0.10076497875485586
43.625 -28.25 12.117819059931616 0.11471945474993339
43.625 -26.75 14.06922231382017 0.16238657032297313
43.625 -25.25 15.509293258895262 0.21891451710539117
43.625 -23.75 18.277891818819597 0.3235151910450898
43.625 -22.25 20.147777119837386 0.6322927024877422
44.375 -65.75 14.066515453885422 0.14951711707599905
44.375 -64.25 12.633580410039949 0.12494731268403472
44.375 -62.75 10.998164142821327 0.11676109750820546
44.375 -61.25 9.28149051253987 0.1058597607468648
44.375 -59.75 7.406316541041845 0.0922072515188198
44.375 -58.25 5.864005670130039 0.08813255259346074
44.375 -56.75 4.321942300271506 0.08187279285208937
44.375 -55.25 3.277775183351174 0.07820943497397446
44.375 -53.75 2.3869773036141466 0.07792523076238823
44.375 -52.25 1.785606949916356 0.07575787574318184
44.375 -50.75 1.2401781955400444 0.06868926294808367
44.375 -49.25 0.9157445829494135 0.06446476681861575
44.375 -47.75 0.6353840379238618 0.05597087376625879
44.375 -46.25 0.5268403020389529 0.04986531965364855
44.375 -44.75 0.48154426842403314 0.04726821081438433
44.375 -43.25 0.6118340917499532 0.048397745641846596
44.375 -41.75 1.0379238935107822 0.051680232378175615
44.375 -40.25 1.6653666498549007 0.05831532472157676
44.375 -38.75 2.6940794830699395 0.07103160584043026
44.375 -37.25 3.772375845997122 0.07329714546671828
44.375 -35.75 4.865816304130454 0.07879694593293507
44.375 -34.25 6.079053256685505 0.09017016201990902
44.375 -32.75 7.0553782132783605 0.09613776884436785
44.375 -31.25 7.684613212169479 0.08992149461061305
44.375 -29.75 8.784938633025519 0.08571911913745138
44.375 -28.25 9.951708673950774 0.08793898774097626
44.375 -26.75 11.328197890433456 0.09137411822860929
44.375 -25.25 12.919201064933787 0.10149113703579185
44.375 -23.75 14.783494997519126 0.11320313522089986
44.375 -22.25 17.262413207830193 0.20902687027947972
44.375 -20.75 19.63920000691623 0.6229543331060694
45.125 -65.75 14.109328676921708 0.16398691632096177
45.125 -64.25 12.637385039330024 0.12825554968418257
45.125 -62.75 10.769521808056421 0.11164342165864179
45.125 -61.25 9.071820248144252 0.10308472179004025
45.125 -59.75 7.279257282773705 0.09099983408342137
45.125 -58.25 5.538984537981564 0.08317892090413385
45.125 -56.75 4.178516432756152 0.07997326477740342
45.125 -55.25 3.0508684224451406 0.07742451269123454
45.125 -53.75 2.1593835403730033 0.0747128225410113
45.125 -52.25 1.5045217223961862 0.06956307947816161
45.125 -50.75 0.9699341814047765 0.06237106091347074
45.125 -49.25 0.6688683029794087 0.05992294741220776
45.125 -47.75 0.42897421919704826 0.054155805583381
45.125 -46.25 0.37556606635962386 0.04980447466633215
45.125 -44.75 0.1635822494025436 0.04429101561247427
45.125 -43.25 0.1278962832111998 0.04412063847844128
45.125 -41.75 0.38014344276217577 0.04684765661037088
45.125 -40.25 0.9537689042446938 0.052386292415952454
45.125 -38.75 1.6122605978784974 0.05734247345711101
45.125 -37.25 2.4952667819040912 0.06157957436541161
45.125 -35.75 3.564546783226536 0.0673561722891627
45.125 -34.25 4.642452271498491 0.07364717666407763
45.125 -32.75 5.569861484433001 0.077979312699982
45.125 -31.25 6.489633428160097 0.08053104210571332
45.125 -29.75 7.5260217503564935 0.07900754721608905
45.125 -28.25 8.810636140482107 0.08013343624728947
45.125 -26.75 10.194011288300178 0.08363180027877616
45.125 -25.25 11.719629726780282 0.08681528113460217
45.125 -23.75 13.5081498422818 0.09491029106982293
45.125 -22.25 15.365270128866776 0.10746492306648658
45.125 -20.75 17.403445579386045 0.142268974743045
45.125 -19.25 19.71930643602682 0.24567425775278193
45.875 -65.75 14.253548743134134 0.1918048943441308
45.875 -64.25 12.253684709385908 0.11904717049220577
45.875 -62.75 10.532106941725209 0.10327760044195088
45.875 -61.25 8.772614558574512 0.09447744248609637
45.875 -59.75 7.1630105320994 0.08744075954794976
45.875 -58.25 5.6190734234889455 0.08205629595632749
45.875 -56.75 4.362496358467667 0.07991543709399415
45.875 -55.25 3.1888364457095744 0.07611464922737907
45.875 -53.75 2.25415376667721 0.07068342399928422
45.875 -52.25 1.531593449062576 0.06512517886478189
45.875 -50.75 1.0156336705889808 0.05906633924608987
45.875 -49.25 0.6766005518314405 0.057076024525911775
45.875 -47.75 0.48071028946289124 0.05436988290997427
45.875 -46.25 0.3031619473356967 0.04794093563099444
45.875 -44.75 0.04559448366430599 0.04103865224688573
45.875 -43.25 0.017168261104348548 0.0425794842945794
45.875 -41.75 0.047106155788227105 0.044321152573571464
45.875 -40.25 0.484913980684635 0.04877877733321707
45.875 -38.75 1.0963432597684521 0.05318270686233092
45.875 -37.25 1.8803595467369194 0.057542917026883904
45.875 -35.75 2.7910971072345987 0.061884868337832834
45.875 -34.25 3.6954683562293873 0.06727615719488539
45.875 -32.75 4.7365282086547245 0.07246751169451317
45.875 -31.25 5.751721361531301 0.07435503355555435
45.875 -29.75 6.8345272921641635 0.07479648429913736
45.875 -28.25 8.151155257496846 0.0773913874564749
45.875 -26.75 9.47010170685067 0.0799277989512533
45.875 -25.25 10.975142315393814 0.08352043796402187
45.875 -23.75 12.776638434443399 0.08888788368314479
45.875 -22.25 14.484058700208026 0.09502659273507474
45.875 -20.75 16.3582894789183 0.11284118876973367
45.875 -19.25 18.729535956470592 0.16507505916419135
46.625 -65.75 13.893451646811299 0.206586849743754
46.625 -64.25 12.147508232405697 0.1200392451791992
46.625 -62.75 10.460009556673956 0.10319901635503757
46.625 -61.25 8.779784104652101 0.09200004857651252
46.625 -59.75 7.52636039289087 0.08778783336413556
46.625 -58.25 6.065966833258804 0.08395239586051555
46.625 -56.75 4.842199133712726 0.0835371662608166
46.625 -55.25 3.6105740687436088 0.07620410312326188
46.625 -53.75 2.6662074085033995 0.06964100950551393
46.625 -52.25 1.8614317036330428 0.06425938214202719
46.625 -50.75 1.2010173118291243 0.05688254831017306
46.625 -49.25 0.7730448145868697 0.052968172777944314
46.625 -47.75 0.473297011182744 0.049007466676080635
46.625 -46.25 0.16123358967028492 0.04149649494678898
46.625 -44.75 0.0 0.0
46.625 -43.25 0.05751061966011726 0.04055331689205031
46.625 -41.75 0.29118092574933596 0.04553917233474087
46.625 -40.25 0.5848332341997027 0.04895810600930464
46.625 -38.75 1.0235254864552519 0.05233351579667949
46.625 -37.25 1.759848133466827 0.0570276932783773
46.625 -35.75 2.571663297116774 0.06124003041315209
46.625 -34.25 3.527784692376021 0.06754148150227078
46.625 -32.75 4.574588010879815 0.07309263325528134
46.625 -31.25 5.536643568886256 0.07314976753498623
46.625 -29.75 6.538736481942576 0.07338257534579605
46.625 -28.25 7.803316613353018 0.07587522911198319
46.625 -26.75 9.20401995739579 0.0792311866148768
46.625 -25.25 10.623997763289431 0.08172808793100071
46.625 -23.75 12.264529713290852 0.08584679773298687
46.625 -22.25 14.351293523791842 0.09979321313771543
46.625 -20.75 16.48200788925659 0.14901056938645876
46.625 -19.25 18.60384716958755 0.20160401857579044
46.625 -17.75 20.330961451067783 0.39382745574289235
47.375 -65.75 13.65857362868715 0.29970128830312665
47.375 -64.25 12.405892201733824 0.14776292452550002
47.375 -62.75 10.786890136944239 0.11366195642267887
47.375 -61.25 9.394855731262549 0.09719620632129171
47.375 -59.75 8.05196090047035 0.08900279321593009
47.375 -58.25 6.846189829814629 0.08768040536609081
47.375 -56.75 5.571404074897779 0.08907947402141164
47.375 -55.25 4.440053698148462 0.07996934978571048
47.375 -53.75 3.3294957726099152 0.0717022965427087
47.375 -52.25 2.4078203160313563 0.06579722791954576
47.375 -50.75 1.6895454911233942 0.058083035683784756
47.375 -49.25 1.133251037204931 0.05214885480405973
47.375 -47.75 0.6011106798035978 0.045674573775968515
47.375 -46.25 0.27483892348164507 0.03951408883351845
47.375 -44.75 0.1928719632475318 0.03632738174906617
47.375 -43.25 0.34019488266854214 0.04012438009026698
47.375 -41.75 0.723036487240806 0.04651056259715212
47.375 -40.25 1.2322929130585203 0.05362422150315357
47.375 -38.75 1.6491146208299068 0.05788790859451322
47.375 -37.25 2.1238296519748725 0.060064139785352195
47.375 -35.75 2.6592927064580207 0.06143875846172761
47.375 -34.25 3.5014570136484746 0.06596451274851647
47.375 -32.75 4.505606848244218 0.07036015425843327
47.375 -31.25 5.541238216383029 0.07200319732525101
47.375 -29.75 6.706699951261459 0.07509420345187377
47.375 -28.25 7.830018882166236 0.07701012281303325
47.375 -26.75 9.216399792716373 0.08168290399069728
47.375 -25.25 10.769688185763417 0.08490163649110498
47.375 -23.75 12.243999771914115 0.0882083942640419
47.375 -22.25 14.230753749113859 0.10428003590869014
47.375 -20.75 16.280840294470416 0.14241597870842587
47.375 -19.25 18.56584597659719 0.23835705697141754
48.125 -64.25 12.98187571617966 0.3039866855318846
48.125 -62.75 12.194854401355917 0.23971949924616195
48.125 -61.25 10.52433587010363 0.11729704637847067
48.125 -59.75 9.299874389060191 0.10577267208810019
48.125 -58.25 7.994391803159524 0.09590802097671378
48.125 -56.75 6.668226783269722 0.08985735088508506
48.125 -55.25 5.536503457648032 0.08575556384513289
48.125 -53.75 4.37497219144325 0.08103168992518409
48.125 -52.25 3.3252319394448775 0.0709605700510363
48.125 -50.75 2.4516573166345776 0.05948763072769233
48.125 -49.25 1.9051048023356243 0.05429698141003266
48.125 -47.75 1.4677173267833374 0.05009661447982425
48.125 -46.25 1.1008628063529338 0.04422934918013494
48.125 -44.75 1.0843747223330802 0.04294060529284207
48.125 -43.25 1.2416017903988568 0.045484359021472014
48.125 -41.75 1.3959094796534879 0.048636120251383384
48.125 -40.25 1.764767501505638 0.05451072286249407
48.125 -38.75 2.2570410763590165 0.0609599203674482
48.125 -37.25 2.8071248846492454 0.06448884754368749
48.125 -35.75 3.235757358868117 0.06424618610089694
48.125 -34.25 3.926200381421932 0.0676596895785841
48.125 -32.75 4.602273988927716 0.06901080902890336
48.125 -31.25 5.570437497106378 0.07047266450963911
48.125 -29.75 6.753713776575822 0.07438682100953256
48.125 -28.25 8.047876428445699 0.08061172659027065
48.125 -26.75 9.494329408068776 0.08692356063316949
48.125 -25.25 11.140526031518375 0.09456356982881775
48.125 -23.75 12.563595578785069 0.09765230178456379
48.125 -22.25 14.036801543539347 0.10339555813447993
48.125 -20.75 15.874622031493356 0.12738940029215615
48.125 -19.25 17.87847533397285 0.16815805281383747
48.125 -17.75 20.88472377036152 0.6290482120637307
48.875 -62.75 12.779964323729285 0.4108529342627833
48.875 -61.25 11.65296119935377 0.1388270476455424
48.875 -59.75 10.419610435691625 0.11694218605610356
48.875 -58.25 9.430370207653715 0.11232061366184858
48.875 -56.75 8.165814986346325 0.10091954502516716
48.875 -55.25 6.892889815078308 0.09238861471363292
48.875 -53.75 5.850438816132169 0.09390937694661453
48.875 -52.25 4.7275150210273935 0.08136226092857876
48.875 -50.75 3.8927236056463106 0.06659748101076671
48.875 -49.25 3.2307408711666756 0.06035148360055316
48.875 -47.75 2.8586594903668066 0.05836136557041549
48.875 -46.25 2.5520117821032455 0.05452554935349348
48.875 -44.75 2.5499586950498934 0.05629820400290667
48.875 -43.25 2.6527226066189127 0.058033189782210864
48.875 -41.75 2.803129271551438 0.06255611269579109
48.875 -40.25 2.7700554842173832 0.06131668551310746
48.875 -38.75 2.8170426540757743 0.05945808390361376
48.875 -37.25 3.291208187059008 0.06258171211697851
48.875 -35.75 3.890325094341427 0.06663996167812161
48.875 -34.25 4.604795097903634 0.07286405953816226
48.875 -32.75 5.235216298617899 0.07249126090635695
48.875 -31.25 5.953161441596802 0.07175451519550352
48.875 -29.75 6.879331786116791 0.07352118193057953
48.875 -28.25 8.079695905991764 0.07831737302524676
48.875 -26.75 9.341811819597263 0.08084773903910714
48.875 -25.25 10.736683837544222 0.0840207338075513
48.875 -23.75 12.143827683997818 0.08862596809792692
48.875 -22.25 13.558130759073958 0.09376641692213859
48.875 -20.75 15.48208160484531 0.11522729157143774
48.875 -19.25 17.330331239574864 0.1299021492548207
48.875 -17.75 19.847867195266584 0.21909150522019052
48.875 -16.25 21.417914398248907 0.3433686178380508
49.625 -61.25 13.457065781558319 0.23073049699188863
49.625 -59.75 12.374403019368359 0.18490213872026587
49.625 -58.25 11.151704909218587 0.16388801673602607
49.625 -56.75 9.987435746234086 0.1517025260899589
49.625 -55.25 8.737054705036881 0.12846198001278944
49.625 -53.75 7.39027141547185 0.11793658381450296
49.625 -52.25 6.3447816879787835 0.09933324224655567
49.625 -50.75 5.647180397155059 0.08306714315124514
49.625 -49.25 4.945468458783707 0.07270931808522563
49.625 -47.75 4.303295302956079 0.06757382373668354
49.625 -46.25 3.901332668851842 0.0615901921007164
49.625 -44.75 3.9660964835157797 0.06836760332355012
49.625 -43.25 3.990890950035231 0.06822519005992712
49.625 -41.75 4.188891742110095 0.07614826560371359
49.625 -40.25 4.106793054842212 0.07306853413705262
49.625 -38.75 4.043373175234757 0.06877703817995168
49.625 -37.25 4.275263102497363 0.06877894789289181
49.625 -35.75 4.906624365462472 0.07564553129997685
49.625 -34.25 5.739470351332522 0.09154834693718558
49.625 -32.75 6.2032198942920465 0.08017337177668614
49.625 -31.25 6.915159407035082 0.07803222755321403
49.625 -29.75 7.456677052711491 0.07645514140714078
49.625 -28.25 8.312697126794601 0.07788941966749176
49.625 -26.75 9.440609688245706 0.07954612250338011
49.625 -25.25 10.586916185784586 0.08061495399659177
49.625 -23.75 11.941275562747421 0.0861886958781838
49.625 -22.25 13.523883573054157 0.09771138906315294
49.625 -20.75 15.429061551388301 0.12557222803506146
49.625 -19.25 17.22207672454275 0.13275508051893692
49.625 -17.75 18.955045211922418 0.16051909797726885
49.625 -16.25 21.651710836733166 0.39043369507511955
50.375 -61.25 14.703042019978094 0.262286947715205
50.375 -59.75 13.758170401530089 0.19960521873166423
50.375 -58.25 12.851835048094411 0.23635859894895853
50.375 -56.75 11.39852470866413 0.2185153641832454
50.375 -55.25 10.656349874788694 0.19431744439683402
50.375 -53.75 9.700102158904244 0.20649974112990482
50.375 -52.25 8.513767530243898 0.166327193566219
50.375 -50.75 7.64697159800353 0.12590778728958638
50.375 -49.25 7.126399943626133 0.11747832114632697
50.375 -47.75 6.569422530256235 0.1261346552384881
50.375 -46.25 5.787339010349883 0.09500844279936313
50.375 -44.75 5.284039690597748 0.08757730687567673
50.375 -43.25 5.464027960490688 0.09758388831998228
50.375 -41.75 5.242723720365536 0.08304567128803171
50.375 -40.25 5.329384177494001 0.08308971380545417
50.375 -38.75 5.467278546737452 0.08565686046803657
50.375 -37.25 5.561770582233673 0.08493968151381436
50.375 -35.75 5.891739362979941 0.08686904790579511
50.375 -34.25 6.435070898576435 0.09026110077400766
50.375 -32.75 6.885300068649188 0.08082339014819162
50.375 -31.25 7.624869232567481 0.0805393873095872
50.375 -29.75 8.270848300139425 0.08329067478388015
50.375 -28.25 8.901889550878236 0.08251534730158847
50.375 -26.75 9.716208173446121 0.08154515653412409
50.375 -25.25 10.759681023599683 0.08271074722851972
50.375 -23.75 11.96570162814295 0.08779867069804201
50.375 -22.25 13.270116036753285 0.09660403473189452
50.375 -20.75 15.017207653589914 0.12213252758489375
50.375 -19.25 17.328621856287402 0.1827257139500144
50.375 -17.75 19.692103982592744 0.37434894386969847
50.375 -16.25 21.067978399926105 0.4584376336270782
51.125 -61.25 15.543429916256324 0.21037324140219035
51.125 -59.75 14.784844196219678 0.19284907203265672
51.125 -58.25 13.462073755292236 0.2037903215775638
51.125 -56.75 12.963728571394856 0.23198106415752726
51.125 -55.25 11.72404702673019 0.19096565333586604
51.125 -53.75 10.886876353260586 0.17832903904333958
51.125 -52.25 10.00617431390774 0.17707101860137198
51.125 -50.75 9.164913431966236 0.15021736384025003
51.125 -49.25 8.690075755680317 0.125689412183618
51.125 -47.75 8.325204209789677 0.13983787968412562
51.125 -46.25 7.386359085099704 0.1060921088208033
51.125 -44.75 6.897624337894323 0.10917920890192225
51.125 -43.25 6.493661777904096 0.09666918474512219
51.125 -41.75 6.198872197440138 0.08330620529478852
51.125 -40.25 6.260796732815993 0.08258982659327213
51.125 -38.75 6.312473561009668 0.08222986996289958
51.125 -37.25 6.8030643097549595 0.09717584765982613
51.125 -35.75 7.30113154171097 0.10540968735065526
51.125 -34.25 7.510352441187419 0.09543646947002432
51.125 -32.75 7.895794441596782 0.0907651267731939
51.125 -31.25 8.350054022756769 0.08578609557018671
51.125 -29.75 8.858650469161253 0.08492767984607952
51.125 -28.25 9.349383467426717 0.08578487868098862
51.125 -26.75 9.951940119932889 0.0833479259070214
51.125 -25.25 10.674799358394784 0.08313549304207792
51.125 -23.75 11.881265077371724 0.08898926231013392
51.125 -22.25 13.15854442472152 0.09760485020065594
51.125 -20.75 14.573416331861363 0.10708190872706466
51.125 -19.25 16.413062849029696 0.15101589122489414
51.125 -17.75 18.5348051525899 0.24471319464526886
51.125 -16.25 20.65736900651146 0.465186664570936
51.875 -62.75 17.196563973976886 0.36035171744505134
51.875 -61.25 16.138501450592518 0.19522945033015143
51.875 -59.75 15.23348532709932 0.16731123712211313
51.875 -58.25 14.6840253375516 0.19054501749730898
51.875 -56.75 13.702341421921563 0.21053625581954113
51.875 -55.25 13.066025148558472 0.20109351444780735
51.875 -53.75 12.022501483112297 0.17295204773526773
51.875 -52.25 11.530804165992537 0.19447597141991524
51.875 -50.75 10.775257238819854 0.17181367614887463
51.875 -49.25 10.55434178392522 0.174358842955113
51.875 -47.75 9.690267732084445 0.17073295168197808
51.875 -46.25 8.835747457464885 0.12235271808451555
51.875 -44.75 8.273526822192546 0.12682387226194886
51.875 -43.25 7.87576213591029 0.11659983756261706
51.875 -41.75 7.4338619123815315 0.09008415832039934
51.875 -40.25 7.3760212712868425 0.08325281000974045
51.875 -38.75 7.453702262291074 0.08395059401469164
51.875 -37.25 7.896971885775648 0.09095129433477978
51.875 -35.75 8.504454435760147 0.10671261534074278
51.875 -34.25 8.709583282249422 0.09997209303584093
51.875 -32.75 9.114002303119502 0.10418326817985904
51.875 -31.25 9.202508405394445 0.0932018488848447
51.875 -29.75 9.40808057006715 0.08569876183162978
51.875 -28.25 9.627235335001231 0.08419223164177192
51.875 -26.75 10.067515543664413 0.08371704200488561
51.875 -25.25 10.717834355764357 0.0847310928710633
51.875 -23.75 11.762682439901418 0.08859804195190489
51.875 -22.25 12.972479663544087 0.09398030243718737
51.875 -20.75 14.106051340937686 0.09694981037562488
51.875 -19.25 15.502072219148058 0.1121410524261157
51.875 -17.75 16.78557517611191 0.13998192369860496
51.875 -16.25 18.015878759946936 0.21815642775982905
52.625 -61.25 16.871727828998456 0.22084028491439917
52.625 -59.75 16.05415195165007 0.189225592898363
52.625 -58.25 15.636424925044043 0.279601721392417
52.625 -56.75 14.767584297289806 0.3160691399995967
52.625 -55.25 15.217237254948751 0.6300643579779763
52.625 -53.75 13.39479774291905 0.3458508088609492
52.625 -52.25 13.363336702222123 0.6256428007294471
52.625 -50.75 12.09299671767984 0.37793993004419524
52.625 -49.25 11.910196700018837 0.3721462428256012
52.625 -47.75 11.032059361133035 0.3678182902152137
52.625 -46.25 10.44496684611119 0.2634297301209738
52.625 -44.75 10.229048413155436 0.2865485639757396
52.625 -43.25 9.650689826030872 0.28447378352657116
52.625 -41.75 9.200335540322204 0.1523924212176796
52.625 -40.25 9.207832169740822 0.10407687184252054
52.625 -38.75 9.068634979713547 0.08981440538437226
52.625 -37.25 9.141795051766659 0.09121259472764615
52.625 -35.75 9.282117403324676 0.09185969722119444
52.625 -34.25 9.418262543718123 0.08910830605405809
52.625 -32.75 9.6811226136057 0.08971287748074681
52.625 -31.25 9.649396522488715 0.08535933340554781
52.625 -29.75 9.80338706355526 0.08185276705558087
52.625 -28.25 9.974698295169066 0.08231917494019653
52.625 -26.75 10.28385106293279 0.08380433983857372
52.625 -25.25 10.8140755877711 0.08645894212896812
52.625 -23.75 11.59800603957631 0.08791295067910243
52.625 -22.25 12.489831410698246 0.08814331457343548
52.625 -20.75 13.401182836939828 0.08996010103924376
52.625 -19.25 14.402671915264788 0.09282306359632646
52.625 -17.75 15.569975249308156 0.10408934282605788
52.625 -16.25 16.749101309140364 0.1410298367712779
52.625 -14.75 18.321852099081145 0.44628588030070804
53.375 -59.75 17.58390198798988 0.6339611318057492
53.375 -56.75 14.97521561359357 0.6325957921471439
53.375 -55.25 14.488882911844627 0.6297151996718106
53.375 -50.75 12.119608704238363 0.6229979345694644
53.375 -47.75 11.516255193837702 0.6213351415065036
53.375 -41.75 12.110989340004256 0.3300895458228727
53.375 -40.25 11.464935804069118 0.14024134757237344
53.375 -38.75 10.78231154415708 0.09274223370419128
53.375 -37.25 10.611529173251995 0.08756742513852962
53.375 -35.75 10.482377321567618 0.08594328831534401
53.375 -34.25 10.34719025426464 0.08342430175124714
53.375 -32.75 10.154820191137627 0.08220592071733704
53.375 -31.25 10.05417604740073 0.08109542495805404
53.375 -29.75 10.147098554182548 0.08006592056546809
53.375 -28.25 10.173040691502209 0.07986764632908439
53.375 -26.75 10.37422064184096 0.08098655725208324
53.375 -25.25 10.664543286923813 0.08240688629362748
53.375 -23.75 11.116336790881931 0.08251279965782457
53.375 -22.25 11.87032345024712 0.08372904673224063
53.375 -20.75 12.532340553944378 0.08461109072607934
53.375 -19.25 13.409176190804134 0.08767142882036624
53.375 -17.75 14.321672437272188 0.09309718748021166
53.375 -16.25 15.437146131120173 0.11480513322282854
53.375 -14.75 16.24402692220455 0.42111551982065154
54.125 -41.75 13.677547505482755 0.30778884732791056
54.125 -40.25 13.020738559895879 0.14835926244006248
54.125 -38.75 12.740373815185242 0.11089694607196249
54.125 -37.25 12.26809900248007 0.09134759376206346
54.125 -35.75 11.891833131200967 0.0868963208585796
54.125 -34.25 11.432175881971636 0.08397394112831379
54.125 -32.75 11.036330685579312 0.0838591515848463
54.125 -31.25 10.750706900699026 0.08237217406162303
54.125 -29.75 10.595769115176578 0.08052103407836597
54.125 -28.25 10.560657633407436 0.08002088696357024
54.125 -26.75 10.641710956835588 0.08040185559672089
54.125 -25.25 10.762594243313227 0.08165029359026114
54.125 -23.75 10.807539251789407 0.08079453837597698
54.125 -22.25 11.200177787988256 0.08099237354267044
54.125 -20.75 11.693349472288395 0.08215748553962608
54.125 -19.25 12.33951332229431 0.08427481030586943
54.125 -17.75 13.127312586048575 0.08825534841947234
54.125 -16.25 13.948289978032642 0.09951755317259539
54.125 -14.75 14.907750374329655 0.2133264385122349
54.875 -41.75 14.724800906344427 0.6252349461316131
54.875 -40.25 13.489215723236455 0.20554085305529315
54.875 -38.75 13.36450057397227 0.13390871211436062
54.875 -37.25 12.997166861221494 0.09640064693765961
54.875 -35.75 12.600434992143505 0.09282385060791293
54.875 -34.25 12.130706685508649 0.09030259022008347
54.875 -32.75 11.743830613906194 0.09048431028465435
54.875 -31.25 11.443378314040643 0.08794173179191875
54.875 -29.75 11.147774929400903 0.08476750541309029
54.875 -28.25 11.068861542516917 0.0832667395881232
54.875 -26.75 11.060738519803971 0.0829675975744584
54.875 -25.25 10.975719874585485 0.08313345026172679
54.875 -23.75 10.909722166441815 0.08274301653361485
54.875 -22.25 10.988343633818427 0.08219228855596573
54.875 -20.75 11.216456461614795 0.08298454054411585
54.875 -19.25 11.576163877316635 0.08436113524735346
54.875 -17.75 12.131008042877331 0.08751169734881263
54.875 -16.25 12.858940042962944 0.0973573771820099
54.875 -14.75 13.399624470629718 0.23963418014418456
54.875 -13.25 13.76859815529154 0.6221361946423235
55.625 -40.25 14.210512454587457 0.45286079653216144
55.625 -38.75 13.334171775387436 0.16280954272918016
55.625 -37.25 12.997865547009548 0.09781816193747211
55.625 -35.75 12.593974089148217 0.09375906104755796
55.625 -34.25 12.27209471036548 0.09501866043545842
55.625 -32.75 12.027461724248434 0.09556920259755035
55.625 -31.25 11.657751914571818 0.09147948522144968
55.625 -29.75 11.513671085176426 0.09137426212530014
55.625 -28.25 11.20685618710809 0.08661545513023823
55.625 -26.75 11.188692519036778 0.08663135013304649
55.625 -25.25 11.065846989667408 0.08687465746386813
55.625 -23.75 11.043670855348378 0.08957754828488244
55.625 -22.25 11.126450601836849 0.09144571324539519
55.625 -20.75 10.995956501684306 0.08860686048061116
55.625 -19.25 10.954498827907612 0.08660464951941933
55.625 -17.75 11.304129411632397 0.08914459199117972
55.625 -16.25 11.747773830752596 0.0980578205052102
55.625 -14.75 12.332009238479214 0.1585497318046848
55.625 -13.25 13.157414982981587 0.3718727439461785
55.625 -8.75 13.563919636110386 0.6248638972927186
56.375 -38.75 14.004569564951671 0.17028750587958907
56.375 -37.25 12.98547609928379 0.10136879320320825
56.375 -35.75 12.478037120591638 0.09286923185573398
56.375 -34.25 12.002048360871719 0.09035152701146343
56.375 -32.75 11.526833112966699 0.08650447579144153
56.375 -31.25 11.167423013180928 0.08551107789487215
56.375 -29.75 11.097752035440138 0.08894579746448494
56.375 -28.25 10.918643779324713 0.08835793842148126
56.375 -26.75 10.705407989143252 0.08548279332576685
56.375 -25.25 10.61129863065402 0.08734725587879026
56.375 -23.75 10.554077383771444 0.09201518589680609
56.375 -22.25 10.455312505169656 0.09496081570227471
56.375 -20.75 10.39301498341651 0.09409139841618937
56.375 -19.25 10.40758723805911 0.0900896091197285
56.375 -17.75 10.591341567877748 0.09156950731686332
56.375 -16.25 10.778482257384754 0.09511925672539885
56.375 -14.75 11.243454549704529 0.11162172669153052
56.375 -13.25 11.716955844421562 0.1403916362545429
56.375 -11.75 11.799898432070616 0.1882958824845526
56.375 -10.25 12.228170440766101 0.251618368617934
56.375 -8.75 12.912676805284711 0.22331312443345264
56.375 -5.75 15.31147673432234 0.6267923652895987
57.125 -40.25 15.654064587652226 0.6258981288918984
57.125 -38.75 13.93034039524914 0.14238631863391657
57.125 -37.25 13.096224574345193 0.10808346774429652
57.125 -35.75 12.509059547474907 0.09703504780107734
57.125 -34.25 11.87141093356501 0.09174566393032588
57.125 -32.75 11.270950129965188 0.08627209924148631
57.125 -31.25 10.86897389704235 0.08482139412490777
57.125 -29.75 10.693351981459902 0.087053915872807
57.125 -28.25 10.470902517375308 0.08756297487739574
57.125 -26.75 10.162028999027417 0.08530317350684034
57.125 -25.25 9.924027956982465 0.08600867678783318
57.125 -23.75 9.664926607543949 0.08749047700373261
57.125 -22.25 9.729572344199791 0.09214491980642316
57.125 -20.75 9.742335401147717 0.09425776338859516
57.125 -19.25 9.800974911057763 0.09271257471342195
57.125 -17.75 9.985426569731784 0.09502608091972506
57.125 -16.25 10.173068110540008 0.09615634706522454
57.125 -14.75 10.455585996507828 0.10206387535692928
57.125 -13.25 10.746056736731282 0.10742866742992552
57.125 -11.75 11.20013224174573 0.12367832012137488
57.125 -10.25 12.012789075941905 0.15812579769093013
57.125 -8.75 12.942319428180483 0.18457278065156285
57.125 -7.25 13.663677633809757 0.2171395300993785
57.125 -5.75 15.677691343404122 0.6262529232354656
57.875 -40.25 15.129959583250669 0.517156541031855
57.875 -38.75 14.200399499283453 0.14582206443786533
57.875 -37.25 13.213114884481124 0.11574180432245533
57.875 -35.75 12.470160320002817 0.10066767510593796
57.875 -34.25 11.871474409408396 0.09621741621499882
57.875 -32.75 11.152818871549124 0.08824324765991334
57.875 -31.25 10.588758605159274 0.08456959061270296
57.875 -29.75 10.228543874070114 0.08439253541592881
57.875 -28.25 10.023010915579148 0.08648444604506945
57.875 -26.75 9.704338882575858 0.08584744422984095
57.875 -25.25 9.418569288143017 0.08643552289796931
57.875 -23.75 9.146033476115177 0.08642798746833971
57.875 -22.25 9.088986276919474 0.08759382760415658
57.875 -20.75 9.189092228483707 0.091897687343267
57.875 -19.25 9.27317492480456 0.09521125682137455
57.875 -17.75 9.43403373130962 0.0968712230019144
57.875 -16.25 9.385799075982607 0.09366827707391431
57.875 -14.75 9.716879318884764 0.09697767084668403
57.875 -13.25 10.09383378538433 0.10140489318044499
57.875 -11.75 10.538775001398955 0.10797587409759649
57.875 -10.25 11.124072975768238 0.11515404805799101
57.875 -8.75 11.845483825044052 0.12207673915899371
57.875 -7.25 12.868523527021443 0.14604423258864987
57.875 -5.75 14.11958367722973 0.2346982749863927
57.875 -4.25 14.928421776322672 0.4515136857952851
58.625 -40.25 16.32505862676716 0.6260122397471366
58.625 -38.75 14.328335024525524 0.14776697255148072
58.625 -37.25 13.321359362775928 0.12135462997389704
58.625 -35.75 12.248209961004783 0.09929250220538394
58.625 -34.25 11.527757637381113 0.09204223761467048
58.625 -32.75 10.984801423969282 0.08778996230185242
58.625 -31.25 10.413544799149824 0.08458851668804378
58.625 -29.75 9.98113680028903 0.08423610537768374
58.625 -28.25 9.593319863057875 0.08437827749559779
58.625 -26.75 9.35557336108806 0.08571211297794912
58.625 -25.25 9.123950267829589 0.08676220743621649
58.625 -23.75 8.793275845712161 0.08592932585057407
58.625 -22.25 8.722605513730938 0.08663141626173468
58.625 -20.75 8.679226850883946 0.08909147231281152
58.625 -19.25 8.765803463775693 0.09372187004592168
58.625 -17.75 8.845797981586083 0.0951665603885767
58.625 -16.25 8.942266828036002 0.09410255497451163
58.625 -14.75 8.947222028901056 0.09412263192780097
58.625 -13.25 9.243581307594155 0.09769170458611809
58.625 -11.75 9.779687615761796 0.10319795308627645
58.625 -10.25 10.201537158772194 0.10474762159929826
58.625 -8.75 10.844888184985663 0.1078979659371994
58.625 -7.25 11.493022609073243 0.11467955809074509
58.625 -5.75 12.282941552591433 0.127051009076579
58.625 -4.25 13.07778559323134 0.1575060508225979
58.625 -2.75 14.280894422051283 0.25887782880392607
59.375 -40.25 16.23073718417486 0.6261219621369329
59.375 -38.75 14.750374494133249 0.17373369942469924
59.375 -37.25 13.320725963095098 0.11808299240129656
59.375 -35.75 12.515816695647715 0.10568335919391031
59.375 -34.25 11.586690573624605 0.09371761021257531
59.375 -32.75 10.91241779646298 0.08748344906393857
59.375 -31.25 10.26499768199563 0.08455668477012566
59.375 -29.75 9.890741835748061 0.08499983881333187
59.375 -28.25 9.50481544415496 0.08577632635043453
59.375 -26.75 9.17769542588019 0.08670321661004286
59.375 -25.25 8.882860272925956 0.08688760119219398
59.375 -23.75 8.6870047255234 0.087586729129274
59.375 -22.25 8.399018559607017 0.08649336391147953
59.375 -20.75 8.241694317074789 0.08829464718079756
59.375 -19.25 8.261601466212264 0.09199224121977775
59.375 -17.75 8.351252391521099 0.0947709273152086
59.375 -16.25 8.358544407104947 0.09399114283022
59.375 -14.75 8.36143486364969 0.09422472013037855
59.375 -13.25 8.720494199473842 0.09949865525855668
59.375 -11.75 9.021470282457036 0.10168422328185624
59.375 -10.25 9.499776237021269 0.10289760029264376
59.375 -8.75 10.055735152658398 0.1058931226849062
59.375 -7.25 10.633335381183704 0.11076565530476867
59.375 -5.75 11.260828797956535 0.11578242840080974
59.375 -4.25 12.06681259352964 0.12696540603596912
59.375 -2.75 13.127946894391824 0.1521840151004809
59.375 -1.25 14.296539866533983 0.22674952111404098
59.375 0.25 15.140909172680509 0.3812333413980276
60.125 -40.25 16.140833663528873 0.6294252775136676
60.125 -38.75 14.762783088596017 0.17724447714773062
60.125 -37.25 13.808880853208784 0.13699301905743125
60.125 -35.75 12.871736068533009 0.11139235083907933
60.125 -34.25 11.943510081786037 0.09947925468458745
60.125 -32.75 11.095445204220852 0.08936750938966657
60.125 -31.25 10.375928953088817 0.08596919433135004
60.125 -29.75 9.884714255192344 0.08592956707035214
60.125 -28.25 9.268431424626163 0.08489283859972031
60.125 -26.75 8.95452673816428 0.0858569084608433
60.125 -25.25 8.679363268508688 0.08655206882745271
60.125 -23.75 8.441209817065923 0.0874225917799342
60.125 -22.25 8.167123462086213 0.08738135890811706
60.125 -20.75 7.851344462791232 0.08811184076993551
60.125 -19.25 7.739570188726514 0.09022718023126115
60.125 -17.75 7.733286719192697 0.09211755621875135
60.125 -16.25 7.796785283259343 0.09369986890049238
60.125 -14.75 7.872375115824641 0.09535245053341299
60.125 -13.25 8.14117901996442 0.10033218746697849
60.125 -11.75 8.362509819938394 0.10160230615792971
60.125 -10.25 8.880942155565227 0.1039175692863459
60.125 -8.75 9.236467651505926 0.10501089703834941
60.125 -7.25 9.728855597970156 0.10776218945927585
60.125 -5.75 10.275759859211082 0.11101447151035423
60.125 -4.25 11.02444114443313 0.11611452433145629
60.125 -2.75 11.851567145052007 0.12153134021599207
60.125 -1.25 12.829472746213622 0.1357837255421679
60.125 0.25 13.64308473787158 0.16099699178396726
60.125 1.75 14.283850473372238 0.21628641500380405
60.125 3.25 15.483881159350993 0.6270465972418424
60.125 4.75 15.400827992985583 0.4883130586275998
60.875 -38.75 15.279150280444986 0.2527233272424117
60.875 -37.25 13.862919149351995 0.14210558091264855
60.875 -35.75 13.001314070394717 0.11161768618374317
60.875 -34.25 11.926804435363913 0.09638164388066252
60.875 -32.75 11.108687801092847 0.08927477624182979
60.875 -31.25 10.49234105387992 0.08711320756718449
60.875 -29.75 9.886836452516254 0.08629720310775572
60.875 -28.25 9.326233544020443 0.08599877315481735
60.875 -26.75 8.840500576919048 0.08556530735829534
60.875 -25.25 8.602162505834453 0.08693805558255376
60.875 -23.75 8.342652328951212 0.08826466836850828
60.875 -22.25 8.04866883872246 0.08876749874314205
60.875 -20.75 7.7538675803633135 0.09002009029231571
60.875 -19.25 7.506941545331892 0.09123560662585006
60.875 -17.75 7.3983800300963605 0.09249602387787788
60.875 -16.25 7.2881686685283755 0.0929233033576401
60.875 -14.75 7.395969416104899 0.09514399306411132
60.875 -13.25 7.469148914329316 0.09763903804163473
60.875 -11.75 7.780945932706518 0.10166876771275797
60.875 -10.25 7.998578515437215 0.10130405279070714
60.875 -8.75 8.453689261991725 0.10374894000424059
60.875 -7.25 8.957716710660273 0.10714673175275312
60.875 -5.75 9.383126482349468 0.10863412097660312
60.875 -4.25 10.042459426432464 0.11212597010085319
60.875 -2.75 10.896597148171699 0.11404796617944968
60.875 -1.25 11.889603312631522 0.1236971714254453
60.875 0.25 12.735745066252521 0.13937177217811672
60.875 1.75 13.414658888776687 0.16283636755495023
60.875 3.25 14.119213523651432 0.19331579679907443
60.875 4.75 15.009165075742557 0.20248983393239836
60.875 6.25 16.351706340168587 0.20128257183833534
60.875 7.75 18.062259949585446 0.2687220779089327
60.875 9.25 19.89825675915795 0.4608886937072765
61.625 -38.75 15.222025489737609 0.34800306575142514
61.625 -37.25 14.453764390192019 0.20386520647536058
61.625 -35.75 13.172280670550194 0.11687333232758311
61.625 -34.25 12.17730412598885 0.09803139021642975
61.625 -32.75 11.328607252914093 0.09107077107334016
61.625 -31.25 10.689722334680162 0.08921608585371762
61.625 -29.75 10.03858972966548 0.0877558627376171
61.625 -28.25 9.479582296780285 0.0875724483192999
61.625 -26.75 9.015729745271607 0.08764457081344107
61.625 -25.25 8.541762235606127 0.08747962160101917
61.625 -23.75 8.245127553057282 0.08886309588701465
61.625 -22.25 7.920235999509981 0.08929871783084334
61.625 -20.75 7.673964131920327 0.09155619717013797
61.625 -19.25 7.315595011599157 0.09177933969158841
61.625 -17.75 7.083070810898056 0.09212622604398725
61.625 -16.25 6.899238252894225 0.09292613830620469
61.625 -14.75 6.856168722513431 0.09392844888164878
61.625 -13.25 6.959100762899559 0.09673546439651866
61.625 -11.75 7.158790821450221 0.09996355953624501
61.625 -10.25 7.402541809866205 0.10070414324741171
61.625 -8.75 7.788538714087367 0.10295966158403247
61.625 -7.25 8.12394525466773 0.10477370925546724
61.625 -5.75 8.57288704388842 0.10743908431741883
61.625 -4.25 9.193445519749945 0.10965314161239798
61.625 -2.75 10.003530978173355 0.11142657755297852
61.625 -1.25 10.804116698506627 0.11555171003036298
61.625 0.25 11.896593452675798 0.132986438206121
61.625 1.75 12.488828365277552 0.14264164804280086
61.625 3.25 13.418431701837683 0.15311432841725575
61.625 4.75 14.436617670891366 0.15670928280954496
61.625 6.25 15.605234428890782 0.15422443997603286
61.625 7.75 16.86870735707624 0.1518878432742132
61.625 9.25 18.28480896031641 0.17346663042360494
61.625 10.75 20.04876316143539 0.3361633709923653
62.375 -37.25 14.611301747496892 0.26797187273800643
62.375 -35.75 13.449547160238064 0.1309714667848785
62.375 -34.25 12.657895229217276 0.1051090044822149
62.375 -32.75 11.706735869743365 0.09446156670833628
62.375 -31.25 10.904698997492357 0.09061995339982641
62.375 -29.75 10.146397246389382 0.08816495454554181
62.375 -28.25 9.555882776402973 0.08792060081069865
62.375 -26.75 9.03555831036807 0.08819196411197786
62.375 -25.25 8.534541054571724 0.08795781450914593
62.375 -23.75 8.147076424425387 0.08868092664498411
62.375 -22.25 7.812924051433828 0.08942330335508643
62.375 -20.75 7.527131888201785 0.09084940093933944
62.375 -19.25 7.226607762982071 0.09234660269143859
62.375 -17.75 7.015258165427647 0.0932414552164216
62.375 -16.25 6.727323287140395 0.09424253579760343
62.375 -14.75 6.577196425767681 0.09490789959364505
62.375 -13.25 6.579176081185945 0.09689569805104387
62.375 -11.75 6.639254425113789 0.09885749869075738
62.375 -10.25 6.8922814307438705 0.10059465338903834
62.375 -8.75 7.238361991133053 0.10298056953705179
62.375 -7.25 7.594343268817397 0.10557136174500817
62.375 -5.75 8.067082929218646 0.10861134097203576
62.375 -4.25 8.516108027952042 0.10876546908047939
62.375 -2.75 9.115826113384541 0.10932165363013016
62.375 -1.25 9.88541513934237 0.1125977891360959
62.375 0.25 10.869229770818375 0.1236491262481592
62.375 1.75 11.72449381769521 0.1324404617879969
62.375 3.25 12.529003538518634 0.1340868574481218
62.375 4.75 13.738342753311626 0.14424692198781675
62.375 6.25 15.05216070999315 0.14766019816276643
62.375 7.75 16.009967295716667 0.13991232303089732
62.375 9.25 17.231762228656006 0.14557050320000406
62.375 10.75 18.761698199948142 0.18588200264519908
62.375 12.25 20.639101112410067 0.3866102084661513
63.125 -37.25 15.306592974433263 0.6266354790206836
63.125 -35.75 14.027129043899782 0.19948130221594199
63.125 -34.25 13.20323863873545 0.12118477516792375
63.125 -32.75 12.25521789032076 0.1031892431340038
63.125 -31.25 11.240420847696752 0.09351519073544245
63.125 -29.75 10.421915788070681 0.08948345983899664
63.125 -28.25 9.778958019903614 0.0892673826943728
63.125 -26.75 9.161603113906592 0.08896962790392851
63.125 -25.25 8.72662258666412 0.08961098180582484
63.125 -23.75 8.275822838188162 0.09040697020457003
63.125 -22.25 7.785709840508017 0.09010055363509534
63.125 -20.75 7.427509293330063 0.09048074695487715
63.125 -19.25 7.14320235249737 0.09197209535411391
63.125 -17.75 6.887075087717922 0.09270966340302271
63.125 -16.25 6.796967980021108 0.09718729940160006
63.125 -14.75 6.5094436347950015 0.09765829982860802
63.125 -13.25 6.365173195126304 0.09852365397270434
63.125 -11.75 6.250966420232994 0.09836561231836179
63.125 -10.25 6.37247463118767 0.09946132832147331
63.125 -8.75 6.754122512912537 0.10257259112560982
63.125 -7.25 7.07977405089972 0.10585695120344053
63.125 -5.75 7.634270707026579 0.1115118043748262
63.125 -4.25 7.966350245949496 0.10935837524629989
63.125 -2.75 8.400876672524953 0.10844764309552014
63.125 -1.25 9.14514279152579 0.11178243532042452
63.125 0.25 10.128870526360172 0.11991398303607631
63.125 1.75 10.79662041868012 0.12237076032831787
63.125 3.25 11.70753235188588 0.1272547459566665
63.125 4.75 12.935479599138448 0.1339581157640965
63.125 6.25 14.183630430643593 0.13845770205568267
63.125 7.75 15.34231636661476 0.13780076087006568
63.125 9.25 16.4446097046206 0.13936399896498114
63.125 10.75 17.985882510503284 0.16074046820809285
63.125 12.25 19.57053399908124 0.20477287104027087
63.125 13.75 21.829006058544593 0.6350971301659399
63.875 -37.25 14.485737024788843 0.6319368146716808
63.875 -35.75 14.834096921191183 0.29537904139520227
63.875 -34.25 13.438500253024285 0.1340523368184194
63.875 -32.75 12.541973231479346 0.11071581215174926
63.875 -31.25 11.613844869308497 0.10027376020824043
63.875 -29.75 10.820599277264519 0.09308637494266363
63.875 -28.25 10.051275599446889 0.09037362392535091
63.875 -26.75 9.446287101522922 0.09060932365068472
63.875 -25.25 8.897203084618752 0.09009916740371596
63.875 -23.75 8.405224340218647 0.09144941060377257
63.875 -22.25 7.945596633474511 0.09230743031156315
63.875 -20.75 7.593385440104999 0.09279127710982725
63.875 -19.25 7.079915983981737 0.09181558900455979
63.875 -17.75 6.824290347159928 0.09275623144235026
63.875 -16.25 6.700180321175179 0.09658306281452457
63.875 -14.75 6.406554490204619 0.09803943351902752
63.875 -13.25 6.131543149909343 0.09802992301385888
63.875 -11.75 6.002036905970601 0.09830808605783156
63.875 -10.25 6.014247963135029 0.0989121911749831
63.875 -8.75 6.269727697875827 0.10145948997439284
63.875 -7.25 6.488426963741426 0.1044276375105454
63.875 -5.75 6.850477671696936 0.10730229711031845
63.875 -4.25 7.357838877102369 0.10931069956498328
63.875 -2.75 7.795137203275214 0.10812742625313743
63.875 -1.25 8.5771284959269 0.11152989195034592
63.875 0.25 9.193833503956283 0.1142462196612629
63.875 1.75 10.179612829230045 0.12212073703657846
63.875 3.25 11.177499508723615 0.1306462783429411
63.875 4.75 12.128884288432 0.1287683777784098
63.875 6.25 13.032188727589725 0.12810445542059798
63.875 7.75 14.22538157560181 0.13143703167265253
63.875 9.25 15.62672239607216 0.13791584260980988
63.875 10.75 17.16687493587781 0.156761968978474
63.875 12.25 18.791523111138044 0.19142414173670932
63.875 13.75 20.06787479942043 0.2910094386717016
64.625 -35.75 14.33124840199773 0.27463468340628033
64.625 -34.25 13.519736051491467 0.1510702824522657
64.625 -32.75 12.683321489884037 0.128789006142608
64.625 -31.25 11.886988200541504 0.11163790180325647
64.625 -29.75 11.254268279768887 0.09882219713318229
64.625 -28.25 10.440300961072062 0.09290966371531166
64.625 -26.75 9.678662525777524 0.09078834077196382
64.625 -25.25 9.115781076669903 0.09037282375848392
64.625 -23.75 8.50659193535967 0.09101658199589945
64.625 -22.25 8.103888699213696 0.0938202009382699
64.625 -20.75 7.719005710807059 0.09448056450279341
64.625 -19.25 7.257459084703613 0.09392126954654087
64.625 -17.75 6.865831221581777 0.09349318342766362
64.625 -16.25 6.622197790763715 0.09555381186791631
64.625 -14.75 6.355938152640222 0.09753709994159204
64.625 -13.25 6.00934734580823 0.09735152654725186
64.625 -11.75 5.796785862228593 0.09766681309633202
64.625 -10.25 5.8343871734042825 0.09919410622660925
64.625 -8.75 5.90427103639644 0.10099199725839116
64.625 -7.25 6.077116570739633 0.10453918828273907
64.625 -5.75 6.320505405585098 0.10640765574923115
64.625 -4.25 6.77679463184346 0.10772887168979864
64.625 -2.75 7.2843797347989785 0.10782063696337667
64.625 -1.25 7.952972048322512 0.11036206412046104
64.625 0.25 8.653465509018643 0.11436038255219488
64.625 1.75 9.445417401160109 0.1188803516005664
64.625 3.25 10.49420084327107 0.1296770975689764
64.625 4.75 11.375547711584366 0.12933859392729255
64.625 6.25 12.232127393963053 0.12750812105627551
64.625 7.75 13.352686133249506 0.12900833894232577
64.625 9.25 14.539310658763199 0.13184454991473513
64.625 10.75 16.176796286207953 0.1428007380429052
64.625 12.25 17.9264378955207 0.19217406521297478
64.625 13.75 19.911637812676883 0.47772063449241126
65.375 -34.25 14.5148589645959 0.3275240831026246
65.375 -32.75 13.317655584611831 0.22363137992974333
65.375 -31.25 12.543613179087064 0.16593078610419765
65.375 -29.75 11.672446263488272 0.1069474478677744
65.375 -28.25 10.865832702924802 0.09642388129204316
65.375 -26.75 10.233298444486522 0.09446534642804001
65.375 -25.25 9.529402790851297 0.09211844818362404
65.375 -23.75 8.796289480192769 0.09245405091211106
65.375 -22.25 8.278747307546384 0.09440424942378679
65.375 -20.75 7.921689735782264 0.09668452512454372
65.375 -19.25 7.483728435395194 0.09655589518440225
65.375 -17.75 7.12286921277315 0.09643836553482613
65.375 -16.25 6.778555717028136 0.09713594754278096
65.375 -14.75 6.4196692591382485 0.09775735908202149
65.375 -13.25 6.041696331901746 0.09780029215502452
65.375 -11.75 5.801103500701103 0.09877308680709246
65.375 -10.25 5.6554804630316555 0.09959039582937569
65.375 -8.75 5.5604350769466935 0.10048552253425015
65.375 -7.25 5.652647516110785 0.10380998099188596
65.375 -5.75 5.898892728635259 0.10567491822186889
65.375 -4.25 6.2502957644972685 0.10659520971112536
65.375 -2.75 6.819733260389136 0.10803630040332814
65.375 -1.25 7.31767020904337 0.10927296564292524
65.375 0.25 8.029323300694644 0.11390588428825703
65.375 1.75 8.68649666419523 0.11729850155823382
65.375 3.25 9.609168422473145 0.1252235417853643
65.375 4.75 10.684348255874044 0.13258910039633023
65.375 6.25 11.405751669124687 0.126761564240556
65.375 7.75 12.573416131228996 0.1310826280802626
65.375 9.25 13.729349193787888 0.13400434934670064
65.375 10.75 15.248283793918246 0.13938920698183124
65.375 12.25 16.28802673639654 0.1507438515297431
65.375 13.75 17.78520339790145 0.2564602342457511
66.125 -32.75 13.797269674684273 0.6227387348229212
66.125 -31.25 13.673648801250947 0.48512885705604186
66.125 -29.75 12.294569299587636 0.12563971819330996
66.125 -28.25 11.583281824204109 0.10605585794795692
66.125 -26.75 10.780713486190082 0.09934276026190603
66.125 -25.25 10.071229737653871 0.09668473154946511
66.125 -23.75 9.243243381336251 0.0957018394319662
66.125 -22.25 8.6275793107875 0.09682521210391833
66.125 -20.75 8.14713094736379 0.09876098773119169
66.125 -19.25 7.6271265417126 0.09753988446334563
66.125 -17.75 7.244706132271354 0.09739978766455305
66.125 -16.25 6.937436134109918 0.09909633499651972
66.125 -14.75 6.5197676239269375 0.09911601159508812
66.125 -13.25 6.109541239425529 0.09932840982959494
66.125 -11.75 5.765789597998606 0.1002803753197035
66.125 -10.25 5.598981316691214 0.1013768701453528
66.125 -8.75 5.449402950776843 0.10185354642880823
66.125 -7.25 5.36431026946728 0.10350633856939463
66.125 -5.75 5.481929894790924 0.10428649806373493
66.125 -4.25 5.933702319708733 0.10704287929231697
66.125 -2.75 6.369345094755231 0.10865504203991548
66.125 -1.25 6.849954033314439 0.10960490731894572
66.125 0.25 7.4611967810645545 0.11338575744213843
66.125 1.75 8.030596535507183 0.11609414102104705
66.125 3.25 8.822272684228833 0.1204718859215202
66.125 4.75 9.800159163258826 0.12797660552440768
66.125 6.25 10.609826599238385 0.12781495509293886
66.125 7.75 11.633272714945964 0.12951359530062104
66.125 9.25 12.971185769586715 0.13758432308242605
66.125 10.75 14.277283155922193 0.1386934435641932
66.125 12.25 15.448299568198378 0.1461432023331327
66.125 13.75 16.403593072844995 0.1688846093110574
66.125 15.25 17.418294402749183 0.23906635531279194
66.875 -29.75 12.86806286882523 0.1725467089402172
66.875 -28.25 11.917345734121508 0.11342374431927885
66.875 -26.75 11.308314404284639 0.10893053107538467
66.875 -25.25 10.551541393190092 0.10428069505654641
66.875 -23.75 9.813872960142952 0.10406884844109163
66.875 -22.25 9.075581510516155 0.10043255271201561
66.875 -20.75 8.64936327143088 0.10354302131073888
66.875 -19.25 8.025563417903262 0.10051254771527261
66.875 -17.75 7.516981815331183 0.09949867483696483
66.875 -16.25 7.075293837656593 0.10064019475081436
66.875 -14.75 6.862174851420529 0.1043428822525899
66.875 -13.25 6.252224110768324 0.10256811949879177
66.875 -11.75 5.857755322676837 0.10399523077203225
66.875 -10.25 5.589835500718236 0.10374508963955194
66.875 -8.75 5.5199755886286095 0.10527777924142795
66.875 -7.25 5.347350908468661 0.10521630588354554
66.875 -5.75 5.444958913953272 0.10563341499972911
66.875 -4.25 5.779805506382972 0.10845725086325562
66.875 -2.75 6.121499017023654 0.11039453159157912
66.875 -1.25 6.470575623668977 0.11068959136921769
66.875 0.25 6.987002301581983 0.1142535821641589
66.875 1.75 7.557725048331762 0.11769606359539984
66.875 3.25 8.114904920327474 0.1191296505612638
66.875 4.75 8.899025069754767 0.1217923691653293
66.875 6.25 9.79131898076965 0.12612159480761057
66.875 7.75 10.891622726499836 0.1309394884365554
66.875 9.25 11.9953751087215 0.13765427916397593
66.875 10.75 13.128813451828501 0.1366466669574614
66.875 12.25 14.582068392109015 0.1436870814800105
66.875 13.75 15.586985690904912 0.153285231495922
66.875 15.25 16.72562906784856 0.1868555739709053
66.875 16.75 17.58151853791552 0.37025087618626246
67.625 -29.75 13.796346998389117 0.32523903082448535
67.625 -28.25 12.26617430458767 0.1372885095020974
67.625 -26.75 11.560951205953778 0.12536679033738443
67.625 -25.25 11.012728189698112 0.12582311105023447
67.625 -23.75 10.425607977875245 0.11948043979642615
67.625 -22.25 9.614443237558843 0.10626707526453508
67.625 -20.75 8.924770676699644 0.10248386747617022
67.625 -19.25 8.312680255533207 0.10011196621923693
67.625 -17.75 7.665986899866646 0.0988963092251051
67.625 -16.25 7.149528838723717 0.10059368675866093
67.625 -14.75 6.675312888978875 0.1008914368600318
67.625 -13.25 6.341156609719979 0.10494948783110787
67.625 -11.75 6.076079921043393 0.10972613660611942
67.625 -10.25 5.771904408785325 0.1075873392603467
67.625 -8.75 5.464301599044778 0.10644316398284714
67.625 -7.25 5.311768869266295 0.10616198490322236
67.625 -5.75 5.440736663106047 0.10726898048506883
67.625 -4.25 5.580192725734782 0.10896233983437495
67.625 -2.75 5.80444020757197 0.11013390342861669
67.625 -1.25 6.179579465180722 0.1121917531802269
67.625 0.25 6.530473802291229 0.11480471294449815
67.625 1.75 6.975808763524756 0.11689162658928785
67.625 3.25 7.697564818708398 0.12040543952221335
67.625 4.75 8.322432419153905 0.12239282988986235
67.625 6.25 9.03362348221483 0.12405254708702795
67.625 7.75 10.14341115606272 0.12921113340007004
67.625 9.25 11.077560894423783 0.13175403108572878
67.625 10.75 12.254646193338488 0.13440392313873234
67.625 12.25 13.53006200874828 0.13533719422804816
67.625 13.75 14.73331475637858 0.14116858830780563
67.625 15.25 15.83868728463109 0.15403051529388911
67.625 16.75 17.38226053563636 0.2708901318810679
68.375 -28.25 12.768652267509328 0.33531889965231704
68.375 -26.75 12.098153939884583 0.24193960269693
68.375 -25.25 11.528785857630998 0.18669576518374215
68.375 -23.75 10.884454507558523 0.13593074990662135
68.375 -22.25 10.277256864747608 0.11823525948073257
68.375 -20.75 9.42257039201407 0.10656632391381185
68.375 -19.25 8.663026695610649 0.10173064118358355
68.375 -17.75 7.97392682675729 0.1004899902505477
68.375 -16.25 7.38279771989046 0.10277433316070504
68.375 -14.75 6.761305742787118 0.10168256537142922
68.375 -13.25 6.350314416309331 0.10397533974338366
68.375 -11.75 6.065844756384302 0.10860987829238943
68.375 -10.25 5.81560325219352 0.10788552809797101
68.375 -8.75 5.494198562188186 0.10739124332150717
68.375 -7.25 5.341628876934854 0.10779949105856927
68.375 -5.75 5.268204899744411 0.10717675341564421
68.375 -4.25 5.251921592279846 0.1075494266204018
68.375 -2.75 5.443306126378255 0.10931117303018145
68.375 -1.25 5.817845999014617 0.1117754973962131
68.375 0.25 6.022435967534747 0.11276993800578596
68.375 1.75 6.47247548656267 0.11493078142819742
68.375 3.25 7.085080112146316 0.11721474423670483
68.375 4.75 7.782264853365931 0.12014329287145155
68.375 6.25 8.519151262255093 0.1230882479399074
68.375 7.75 9.427367519881745 0.1263520303814026
68.375 9.25 10.350488176790753 0.12763079016274773
68.375 10.75 11.603220984495355 0.1321148427799944
68.375 12.25 12.614731101121244 0.13025908080733253
68.375 13.75 13.851760772456604 0.13344906138612686
68.375 15.25 14.960511289801422 0.1409360177527
68.375 16.75 16.08925685988903 0.16598818115678882
68.375 18.25 17.37513966120229 0.2698391987585309
68.375 21.25 18.751281542082197 0.6316511902047165
69.125 -25.25 12.379901486739792 0.38199632752746704
69.125 -23.75 11.389571002988234 0.16676435893849587
69.125 -22.25 10.915421793942862 0.13652227564342828
69.125 -20.75 10.009522348364278 0.11500175745344979
69.125 -19.25 9.281076922519757 0.10995698166565257
69.125 -17.75 8.397715152246137 0.10496062304316295
69.125 -16.25 7.676628936647544 0.10688051785476185
69.125 -14.75 7.15863439398279 0.10711121420196958
69.125 -13.25 6.665324128540929 0.10588249965911549
69.125 -11.75 6.354087982674739 0.11035040184382315
69.125 -10.25 6.000034067592266 0.10939749763990823
69.125 -8.75 5.6964962910437125 0.10998817244577241
69.125 -7.25 5.3409118752563725 0.10797804900038797
69.125 -5.75 5.28020992299947 0.1084281256175833
69.125 -4.25 5.240758884447158 0.10925951176250671
69.125 -2.75 5.308642840670389 0.11042486590860545
69.125 -1.25 5.4842547558352726 0.11175515458515865
69.125 0.25 5.673046199358243 0.11195406254459521
69.125 1.75 6.092261978039248 0.11383833058839535
69.125 3.25 6.584977466877792 0.11519183859170445
69.125 4.75 7.259648736599161 0.11811927478448332
69.125 6.25 7.945372293283529 0.1220179408667868
69.125 7.75 8.830223704750553 0.12454071416849362
69.125 9.25 9.775611779699238 0.125231743829714
69.125 10.75 10.857706714833718 0.12782028796082395
69.125 12.25 11.920981305578904 0.12826133716511467
69.125 13.75 13.185365329677737 0.13288955714233083
69.125 15.25 14.342011524657257 0.1370317630444353
69.125 16.75 15.480897879671065 0.15111459983152561
69.125 18.25 17.117134355066646 0.22603773918317202
69.125 19.75 17.73885845651178 0.23580810025152615
69.125 21.25 18.69992226334104 0.2722727729142376
69.125 22.75 20.170982890064288 0.4050226595847431
69.875 -23.75 12.311337626092428 0.3096731468095948
69.875 -22.25 11.451958298554057 0.15927805540594944
69.875 -20.75 10.449593990983741 0.12219677020347702
69.875 -19.25 9.723615070815402 0.11665745492808335
69.875 -17.75 8.993571464428612 0.11429123031708835
69.875 -16.25 8.231913519423907 0.11566318878276079
69.875 -14.75 7.4453253341627414 0.1090396276527291
69.875 -13.25 6.903670278837252 0.106370254224604
69.875 -11.75 6.505297508005515 0.1081085860743293
69.875 -10.25 6.2199377583486655 0.11023608599889834
69.875 -8.75 5.756076088183353 0.1083084492015063
69.875 -7.25 5.399783838084188 0.1075549746989283
69.875 -5.75 5.364437946708482 0.1091249890626701
69.875 -4.25 5.197547012214565 0.10924916864075203
69.875 -2.75 5.187833312762023 0.11054446938541176
69.875 -1.25 5.338678827652975 0.11223605968565833
69.875 0.25 5.402057455716515 0.11138209942860706
69.875 1.75 5.749596816760153 0.1128561393157844
69.875 3.25 6.268167314452348 0.11531408844510918
69.875 4.75 6.762900085173835 0.1167626427152429
69.875 6.25 7.508696418100356 0.12051848947588924
69.875 7.75 8.338682587550412 0.12325825029358348
69.875 9.25 9.305817610347978 0.12469395293868132
69.875 10.75 10.320857325598986 0.12643562968934904
69.875 12.25 11.487650259542672 0.1289062513135549
69.875 13.75 12.68675006561543 0.1323360229261277
69.875 15.25 13.719545199385593 0.13425989731848303
69.875 16.75 14.72419611488942 0.1391982241334851
69.875 18.25 16.037933573139885 0.1560823137340944
69.875 19.75 17.264931659272346 0.1831906045938644
69.875 21.25 18.172965789519996 0.18725468652839972
69.875 22.75 19.540230702941216 0.22119664079106624
69.875 24.25 21.4329345718054 0.6372297023396666
70.625 -23.75 12.879554750274707 0.6276896238854771
70.625 -22.25 12.066399195397743 0.2242076237672295
70.625 -20.75 11.024634790136018 0.14247577739068937
70.625 -19.25 10.332196948604677 0.13042457021325937
70.625 -17.75 9.593131816542735 0.12924271554860978
70.625 -16.25 8.858509474723046 0.12663242118387494
70.625 -14.75 8.177434009287424 0.11754708422995057
70.625 -13.25 7.460792071608135 0.10921593360855605
70.625 -11.75 6.913893578048014 0.10806126253547192
70.625 -10.25 6.2572629715925165 0.10642813777506384
70.625 -8.75 5.812998768041069 0.10667190848356436
70.625 -7.25 5.5957341022971105 0.10778787271304205
70.625 -5.75 5.5376750551615075 0.10983902130916974
70.625 -4.25 5.301156179351476 0.10961163874723252
70.625 -2.75 5.171682913310206 0.11037992859164156
70.625 -1.25 5.337286159688269 0.11267589797326867
70.625 0.25 5.47884090890554 0.11295725343115895
70.625 1.75 5.620246683553849 0.11366891565715533
70.625 3.25 5.995824580370161 0.11611428646885068
70.625 4.75 6.6685325581186055 0.11981834254118665
70.625 6.25 7.215637390906418 0.12175810432034165
70.625 7.75 7.932854194856474 0.12313531481472818
70.625 9.25 8.824229050910956 0.12367832613223681
70.625 10.75 9.979840089579314 0.12692930832177265
70.625 12.25 11.115633503662405 0.1300709920672454
70.625 13.75 12.154602533501714 0.13215825841023063
70.625 15.25 13.183021759788698 0.1330631308428779
70.625 16.75 14.276056769770856 0.13756716886641782
70.625 18.25 15.341502144986316 0.14305537017075548
70.625 19.75 16.469204545471303 0.1550757162706762
70.625 21.25 17.639390169583276 0.1628929190012092
70.625 22.75 18.9907879292001 0.1823132306541689
70.625 24.25 19.981418569474513 0.27268004035436644
71.375 -22.25 12.454458815896363 0.37435470961990835
71.375 -20.75 11.510626297572191 0.18551404014133938
71.375 -19.25 10.927995825850775 0.15650805104823526
71.375 -17.75 10.048157434510877 0.14532630555548262
71.375 -16.25 9.535296582750323 0.14532490355103067
71.375 -14.75 8.899393762760244 0.12826147956667014
71.375 -13.25 8.261779929909457 0.11547096730028804
71.375 -11.75 7.44324899711069 0.1093859642031405
71.375 -10.25 6.692530244891604 0.10720760257081709
71.375 -8.75 6.218346912173658 0.10827851317784828
71.375 -7.25 5.812444054992487 0.10796172299276657
71.375 -5.75 5.737420419760444 0.11010669266432903
71.375 -4.25 5.4334210901697935 0.11002800424167082
71.375 -2.75 5.3850920688888895 0.11181494351974935
71.375 -1.25 5.471842695482173 0.11300782022226809
71.375 0.25 5.650735012263428 0.11494239282932654
71.375 1.75 5.71982181557063 0.11661620913174364
71.375 3.25 5.934278748905719 0.11840377345676428
71.375 4.75 6.397431669581196 0.12041920835051281
71.375 6.25 7.051326594479887 0.12383217337794027
71.375 7.75 7.689768568812302 0.12432861073819125
71.375 9.25 8.480202390531517 0.12408713716252845
71.375 10.75 9.47859230712236 0.12585241277490286
71.375 12.25 10.854755153748306 0.1325477061921088
71.375 13.75 11.750607543982195 0.1338089903575316
71.375 15.25 12.867703195477024 0.1384055956919948
71.375 16.75 13.926308562000484 0.14315256711825747
71.375 18.25 14.973434328740037 0.146278275906201
71.375 19.75 15.957714804490198 0.1528061980365151
71.375 21.25 17.195727210378337 0.16032780658344467
71.375 22.75 18.318811329708215 0.17050416740623237
71.375 24.25 19.363993457306073 0.21663216272337915
71.375 25.75 19.55399663027335 0.3152701104911375
72.125 -20.75 12.681906274011228 0.4540047727852927
72.125 -19.25 11.525473010746865 0.21278728938378438
72.125 -17.75 10.823139874363882 0.21939390160610217
72.125 -16.25 9.94919194816225 0.16789342455580056
72.125 -14.75 9.625987354033057 0.14877501868409612
72.125 -13.25 8.909788022963452 0.12298804576213157
72.125 -11.75 8.36926604990602 0.11708243173986184
72.125 -10.25 7.676040092659686 0.1139621985984482
72.125 -8.75 7.004356184671133 0.11285716959652936
72.125 -7.25 6.416167377202071 0.11071467540242272
72.125 -5.75 6.041511493566883 0.11069342998158159
72.125 -4.25 5.64288497468445 0.11100479551469765
72.125 -2.75 5.433012097811917 0.11138181153899038
72.125 -1.25 5.474183912481454 0.11199458935435354
72.125 0.25 5.595102061375732 0.1137760053455181
72.125 1.75 5.75534347456821 0.11741007396313675
72.125 3.25 6.006538468700351 0.12165293654786752
72.125 4.75 6.231578120144456 0.12121715597427372
72.125 6.25 6.783658231495714 0.12257128684109468
72.125 7.75 7.461892449741673 0.12459740095896935
72.125 9.25 8.280920553620918 0.1267132791854197
72.125 10.75 9.183496328029163 0.12579622213441413
72.125 12.25 10.159594214594057 0.1279428602148142
72.125 13.75 11.272391863505407 0.1357212426412907
72.125 15.25 12.36633195031371 0.14187576673910843
72.125 16.75 13.456591866827784 0.14770842007757504
72.125 18.25 14.574418706610533 0.15374315012609713
72.125 19.75 15.488118839017288 0.15610123511055435
72.125 21.25 16.67412832638091 0.1664621231800082
72.125 22.75 17.777099443376418 0.16917571272516668
72.125 24.25 18.633325163941628 0.18969519387422612
72.125 25.75 19.627704216557447 0.26510491923143276
72.875 -17.75 11.961159285859607 0.6263232930726373
72.875 -16.25 10.719866293010638 0.2914072156542059
72.875 -14.75 10.057476498366777 0.17021316806041892
72.875 -13.25 9.48977131587783 0.13491444321544563
72.875 -11.75 9.292334292102812 0.1305585065098686
72.875 -10.25 8.812244073798922 0.12488644271819903
72.875 -8.75 7.933502638791792 0.12038277152349874
72.875 -7.25 7.30669369204153 0.11628619582773153
72.875 -5.75 6.655604041090792 0.11338367146013892
72.875 -4.25 6.181168569370245 0.11568282068422801
72.875 -2.75 5.803677674130065 0.11356080073764498
72.875 -1.25 5.76930750584715 0.11375258066508116
72.875 0.25 5.73591017944857 0.11442558723314747
72.875 1.75 5.88302106643722 0.11739692898628033
72.875 3.25 6.163155989070386 0.12325039372029042
72.875 4.75 6.241236581345247 0.1216773650178069
72.875 6.25 6.687318572752878 0.12151511436335304
72.875 7.75 7.378843272034543 0.12345183314865611
72.875 9.25 8.095309132898144 0.1253170103521122
72.875 10.75 8.865188208750693 0.1252353668485075
72.875 12.25 9.899818656266294 0.12888176834340626
72.875 13.75 10.763665955046923 0.13157162201835995
72.875 15.25 11.76205813157022 0.13558010981371718
72.875 16.75 12.933394807164605 0.14397422726165066
72.875 18.25 13.900945151476234 0.14670264814563921
72.875 19.75 15.269033648748817 0.1702836394332008
72.875 21.25 16.150588332650937 0.15973320182231118
72.875 22.75 17.174077178374766 0.16217959082258232
72.875 24.25 18.28272164512812 0.18808023016583006
72.875 25.75 18.846526311808596 0.25827786348542286
73.625 -14.75 10.945052950567291 0.27894883241572693
73.625 -13.25 10.449029881084323 0.18852005975169517
73.625 -11.75 10.164701319892101 0.15194804523987576
73.625 -10.25 9.682400987872747 0.13520140804808572
73.625 -8.75 8.901322420932962 0.12516333275053454
73.625 -7.25 8.194143237277952 0.11931418723125153
73.625 -5.75 7.539514204730722 0.11798391891058063
73.625 -4.25 6.820729512443503 0.11728345814768873
73.625 -2.75 6.361957426735778 0.11527820395037223
73.625 -1.25 6.134013915187064 0.11447278241725696
73.625 0.25 6.075724519645432 0.11561025241503918
73.625 1.75 6.19222472199949 0.11786943184298956
73.625 3.25 6.427581166360765 0.12237441489361768
73.625 4.75 6.559017081394136 0.12273165143272186
73.625 6.25 6.670791441406764 0.12001723523774148
73.625 7.75 7.1518273504778955 0.12035917723977815
73.625 9.25 7.792436844754406 0.12153295906406768
73.625 10.75 8.67393125271565 0.12486459686242338
73.625 12.25 9.476771837201461 0.1265447190572288
73.625 13.75 10.526612608714712 0.13111467323345322
73.625 15.25 11.38112085037282 0.1334787476854406
73.625 16.75 12.324163739653306 0.13523068124854648
73.625 18.25 13.467360472830277 0.1419373639549014
73.625 19.75 14.44116852281296 0.14681820499246198
73.625 21.25 15.45011473796763 0.1479757256526075
73.625 22.75 16.53810119679729 0.1537769423397986
73.625 24.25 17.335046281565628 0.1674154726865173
73.625 25.75 17.950551860863122 0.19933528347244017
74.375 -14.75 11.29822765963901 0.4544517678929717
74.375 -13.25 10.85371631300675 0.24120138932187996
74.375 -11.75 10.699162214394843 0.16756604334746789
74.375 -10.25 10.351820908985447 0.13915893240284205
74.375 -8.75 9.828674880203888 0.1291859105856543
74.375 -7.25 9.093015494153104 0.12314933046044563
74.375 -5.75 8.31419180137894 0.11897425743150392
74.375 -4.25 7.5808410313781165 0.11745091611864672
74.375 -2.75 7.186607584416377 0.11707148484899275
74.375 -1.25 6.773061103929064 0.11631213707093481
74.375 0.25 6.606705288893186 0.11754663312522289
74.375 1.75 6.579533267160186 0.11776176252011394
74.375 3.25 6.799243664362466 0.12121658105575255
74.375 4.75 6.877803473271177 0.12189998675494863
74.375 6.25 6.885756673175607 0.12024357895100445
74.375 7.75 7.270535965632184 0.12059157874701232
74.375 9.25 7.795053195328863 0.1210641296087639
74.375 10.75 8.698088533100135 0.12548243527672226
74.375 12.25 9.496267050623834 0.12814721207347
74.375 13.75 10.182311873144492 0.12922788345330752
74.375 15.25 11.098888964062208 0.13363971880622083
74.375 16.75 12.021397689005008 0.1346541721264664
74.375 18.25 12.966492872794522 0.13774299215692928
74.375 19.75 13.867332254761164 0.14014617010913136
74.375 21.25 14.689183714977984 0.1417133506929326
74.375 22.75 15.64413602174513 0.14531793922146552
74.375 24.25 16.412654053828227 0.15505036067084932
74.375 25.75 17.015630093142242 0.18468871954335386
74.375 27.25 18.030618723032738 0.4759591512920629
75.125 -11.75 11.470172232811702 0.23694433433936152
75.125 -10.25 11.179074227744206 0.16872328280782584
75.125 -8.75 10.833051756251523 0.14187146841531403
75.125 -7.25 10.100361616592323 0.13378285071892054
75.125 -5.75 9.352847641730497 0.12824205657719356
75.125 -4.25 8.564320443555474 0.12034533774519561
75.125 -2.75 8.127401143738023 0.11958849378279389
75.125 -1.25 7.672449110935604 0.12008571658186956
75.125 0.25 7.5028732508761955 0.12273677402100619
75.125 1.75 7.3070449932022115 0.12053041871321872
75.125 3.25 7.2066600248272765 0.11985772071972212
75.125 4.75 7.336476217939374 0.12228443829501034
75.125 6.25 7.432723792724649 0.12380537587807329
75.125 7.75 7.655279024405842 0.1229863104907185
75.125 9.25 8.044621174644506 0.12226330038141511
75.125 10.75 8.599655462825766 0.12362642579858497
75.125 12.25 9.376297117787834 0.1275382216294419
75.125 13.75 10.141860164727731 0.13146349915323377
75.125 15.25 10.973517557086897 0.13443235857739264
75.125 16.75 11.966799556715468 0.13767779480522188
75.125 18.25 12.750840325800011 0.138993243093061
75.125 19.75 13.394604526908948 0.13838784583816333
75.125 21.25 14.366381666824621 0.14293939198803818
75.125 22.75 15.10514672671594 0.14605022447303756
75.125 24.25 15.803180071957051 0.15409003572303823
75.125 25.75 16.387484922704623 0.17962830477921676
75.125 27.25 17.653442325884235 0.46349869985396513
75.875 -10.25 12.147744760302988 0.29871849055307165
75.875 -8.75 12.083735287687286 0.19580868004367913
75.875 -7.25 11.04123246454564 0.14795587429360915
75.875 -5.75 10.374275970913772 0.1404193044179098
75.875 -4.25 9.718874745156548 0.1284466528403266
75.875 -2.75 9.165332682366923 0.12547431437729986
75.875 -1.25 8.769031518410868 0.12690079946564858
75.875 0.25 8.47231570890824 0.12794994814320934
75.875 1.75 8.051820484817318 0.12226725062714149
75.875 3.25 7.962779677711058 0.1220127255844445
75.875 4.75 8.001248115226415 0.12428123471442461
75.875 6.25 7.9721337265368035 0.12620212516270585
75.875 7.75 8.19225947745676 0.12638199976250836
75.875 9.25 8.367379793574333 0.12433503973037215
75.875 10.75 8.716291063654577 0.12405372608457238
75.875 12.25 9.271508798840356 0.12697190936945146
75.875 13.75 10.026563292106045 0.13244162341132576
75.875 15.25 10.858249239644682 0.13522178687862088
75.875 16.75 11.906140710108827 0.14170643952601295
75.875 18.25 12.541597104501903 0.1412474419114209
75.875 19.75 13.281083397315038 0.14216856044576037
75.875 21.25 13.995541013542859 0.14442002463770426
75.875 22.75 14.625970929207023 0.14506687141225025
75.875 24.25 15.249550374001254 0.14998522736761563
75.875 25.75 15.940360821402885 0.1712755158564367
75.875 27.25 17.363026560276882 0.46155020499602534
76.625 -8.75 12.477511705111223 0.2299798449005355
76.625 -7.25 12.260834078273067 0.22756205689977616
76.625 -5.75 11.205604607412873 0.1534768717937064
76.625 -4.25 10.98575219746375 0.15038311740414062
76.625 -2.75 10.282447531762541 0.1329203273310698
76.625 -1.25 9.754542261088753 0.12972599138671495
76.625 0.25 9.396606085177247 0.13108634284071227
76.625 1.75 8.954732895471993 0.12547004381808108
76.625 3.25 8.772937834390339 0.12442685382505764
76.625 4.75 8.593959175016183 0.12384459172012162
76.625 6.25 8.473477462480881 0.12482789867973315
76.625 7.75 8.65389409368475 0.12769589842228568
76.625 9.25 8.84664568720768 0.12838005159092147
76.625 10.75 8.991217175137356 0.1255878913573043
76.625 12.25 9.403928787759739 0.1284736184760323
76.625 13.75 10.168521243887515 0.13532371456395584
76.625 15.25 10.808124631715678 0.13534356398498
76.625 16.75 11.561938224423882 0.13897761049773233
76.625 18.25 12.21928603075575 0.1397715604963241
76.625 19.75 12.929439524876623 0.14308363282422976
76.625 21.25 13.413787994077373 0.14109643094521973
76.625 22.75 14.00068929133596 0.14176977686649572
76.625 24.25 14.573993498119448 0.14320466928069
76.625 25.75 15.089820341350835 0.15064394947991613
76.625 27.25 15.756047901402837 0.1921462923875195
77.375 -10.25 12.804226621427313 0.6291972758906291
77.375 -7.25 13.931742606244164 0.6313093143935855
77.375 -5.75 12.562678785448526 0.2322539054130558
77.375 -4.25 11.914450810445423 0.17113120805333135
77.375 -2.75 11.548900899329785 0.1531810049139698
77.375 -1.25 10.883352269381236 0.13508058488388006
77.375 0.25 10.328450900782368 0.130780143651515
77.375 1.75 9.795181487904633 0.12630561245263236
77.375 3.25 9.687227897365474 0.1283859121725525
77.375 4.75 9.478418552870744 0.12718105022283704
77.375 6.25 9.291933200493563 0.12633835255478365
77.375 7.75 9.079327333855526 0.12642936517940598
77.375 9.25 9.152048982385418 0.1282702646362804
77.375 10.75 9.358060317586464 0.12832612282137648
77.375 12.25 9.564205244193753 0.1285784203818942
77.375 13.75 10.033922137144751 0.13127205558844307
77.375 15.25 10.756824502345735 0.13500665207504736
77.375 16.75 11.233081206162911 0.1351052734057099
77.375 18.25 11.722735382676523 0.13539875426384354
77.375 19.75 12.53877197898993 0.14088654179015153
77.375 21.25 12.887859060350848 0.1380996691691449
77.375 22.75 13.515274542411124 0.13926858416971102
77.375 24.25 14.057997411049968 0.1410040622884281
77.375 25.75 14.643985509251793 0.14698288854061017
77.375 27.25 15.0320251546699 0.1608299274995125
77.375 28.75 15.616466019606483 0.24919478034384138
77.375 30.25 16.43561433302446 0.6333355289283106
77.375 33.25 16.44285904839782 0.6358619038326829
78.125 -7.25 13.229000503630285 0.46189319225607645
78.125 -5.75 13.591365366769594 0.4533814345672229
78.125 -4.25 12.876898871199515 0.2333052765129522
78.125 -2.75 12.592781060865757 0.16782168307944892
78.125 -1.25 12.097885114492401 0.14236861022626743
78.125 0.25 11.324081054079095 0.13158177968247048
78.125 1.75 10.803871770307726 0.12953884839401045
78.125 3.25 10.544904244033853 0.13068017114409183
78.125 4.75 10.362240052264028 0.12956881110039775
78.125 6.25 10.060156866674792 0.1271870952747156
78.125 7.75 9.85702436228264 0.12824625738197765
78.125 9.25 9.701227920830098 0.1288551215988891
78.125 10.75 9.542619239726548 0.12649646629014746
78.125 12.25 9.718118706899148 0.12751977268996237
78.125 13.75 10.11445411640189 0.13015890212445422
78.125 15.25 10.610620449512403 0.13242237958565503
78.125 16.75 11.140042138409122 0.13424099405180356
78.125 18.25 11.5323267993102 0.13428996038947646
78.125 19.75 12.157781650909023 0.13690076894351957
78.125 21.25 12.628527181030632 0.13764164640290047
78.125 22.75 13.015336728167478 0.13723223926280925
78.125 24.25 13.456027706562798 0.1382019654982174
78.125 25.75 14.12886873208366 0.1436518424663283
78.125 27.25 14.536020565941822 0.15355817029723953
78.125 28.75 15.049926096665862 0.17781841916071692
78.125 30.25 16.100707075829575 0.26649805410475125
78.125 31.75 16.491827514697558 0.2773584705203981
78.125 33.25 16.589498748949918 0.4013668753024909
78.875 -4.25 13.887470616365434 0.5026363469586076
78.875 -2.75 13.95206847838727 0.224512161636956
78.875 -1.25 13.315486029551625 0.1587331827192523
78.875 0.25 12.683962868331422 0.14364276267453127
78.875 1.75 12.138905110972793 0.1398305575688932
78.875 3.25 11.60082134409989 0.13195696782821012
78.875 4.75 11.284972146042092 0.1296625664576286
78.875 6.25 10.83607582626108 0.12743849631755524
78.875 7.75 10.542014483480806 0.12837739664759454
78.875 9.25 10.197656838839888 0.12747846677014693
78.875 10.75 10.085809791238269 0.12756001882675586
78.875 12.25 10.004642433729869 0.12774521675037695
78.875 13.75 10.19754144110089 0.12919922209681317
78.875 15.25 10.752037468275788 0.13342663039039643
78.875 16.75 11.154442294787145 0.13443066900378053
78.875 18.25 11.498364482035935 0.13441924011714348
78.875 19.75 11.978234442261257 0.1356825874956758
78.875 21.25 12.45786169763458 0.13725714404130976
78.875 22.75 12.767790607498398 0.13697348649958863
78.875 24.25 13.17702398989701 0.13855593677314312
78.875 25.75 13.71978547992124 0.1427408658019084
78.875 27.25 14.166951692290228 0.15048636373982288
78.875 28.75 14.779659294014742 0.1630233117060164
78.875 30.25 15.339248443354649 0.17252354121971666
78.875 31.75 15.769017029597839 0.1762972306831867
78.875 33.25 15.852294668707552 0.2014213629377572
78.875 34.75 16.406309912063133 0.34648887243124726
78.875 36.25 16.34531725576818 0.39865685184709615
78.875 37.75 16.487664385161214 0.46571161778370473
78.875 39.25 16.432348453706805 0.3308904431397387
78.875 40.75 17.477068069302085 0.6389437531976302
79.625 -2.75 14.791242478454526 0.3410648409253983
79.625 -1.25 14.191693659464391 0.1664565455311118
79.625 0.25 13.909911561235582 0.15916217540708053
79.625 1.75 13.423167369523568 0.14815312056348254
79.625 3.25 12.746289437175676 0.13280267700482729
79.625 4.75 12.19063832394518 0.1291346981269422
79.625 6.25 11.762671417252665 0.1291499158775219
79.625 7.75 11.38800960481373 0.13098823112425578
79.625 9.25 10.882154869753093 0.12828434431040986
79.625 10.75 10.674886115119197 0.1291248928730488
79.625 12.25 10.5398808442687 0.13031119879036668
79.625 13.75 10.608362704340431 0.1308582462255166
79.625 15.25 10.827614979751486 0.13225104838935392
79.625 16.75 11.230915304559037 0.1349664203405719
79.625 18.25 11.64766818764363 0.1364207532612236
79.625 19.75 11.973608415386177 0.13661638398007722
79.625 21.25 12.334808738946926 0.13695220091503837
79.625 22.75 12.846003428481117 0.14074407416296494
79.625 24.25 13.08052406631295 0.14124352476666308
79.625 25.75 13.435317529584777 0.14366446771102792
79.625 27.25 13.880971693487293 0.14999816478318703
79.625 28.75 14.265968185026576 0.1521263766909499
79.625 30.25 14.902214439810061 0.15685283232452782
79.625 31.75 15.307083565119449 0.15920181712930329
79.625 33.25 15.69807456254489 0.17333633443388538
79.625 34.75 16.114092052740062 0.21527168200940058
79.625 36.25 16.156399780355883 0.20858970474009011
79.625 37.75 16.285138037822772 0.21322458681018794
79.625 39.25 16.328442856726372 0.2012191078841016
79.625 40.75 16.864879453377675 0.2683273163078406
79.625 42.25 16.903190868856548 0.5212198799504243
80.375 -1.25 15.786897908578702 0.27093991714180227
80.375 0.25 15.466747513155829 0.20963301955448604
80.375 1.75 14.74387153261777 0.15459714716458342
80.375 3.25 14.00371994514133 0.13825872637477885
80.375 4.75 13.390599210096633 0.13337906379654865
80.375 6.25 12.840258958625824 0.13122814938871694
80.375 7.75 12.336894545684594 0.13324879374082618
80.375 9.25 11.778954798702705 0.13187037180694106
80.375 10.75 11.307839834909712 0.13048086508731707
80.375 12.25 11.21713509831463 0.13474287351266362
80.375 13.75 11.008539918982553 0.13193191785371483
80.375 15.25 11.054875276816428 0.13180606631111197
80.375 16.75 11.279147939083211 0.13422359188236413
80.375 18.25 11.676471281566993 0.13651827628596602
80.375 19.75 11.969668753173579 0.13735951940442997
80.375 21.25 12.337455000478561 0.13874194773213358
80.375 22.75 12.663067203505669 0.14100929312737037
80.375 24.25 13.013567452235636 0.14482373844864793
80.375 25.75 13.262223448620835 0.14536954115112224
80.375 27.25 13.550255746764723 0.1470525588948874
80.375 28.75 14.006124077032714 0.14935407666892922
80.375 30.25 14.49745910960029 0.15225270675940533
80.375 31.75 14.901929561639133 0.15331375304389597
80.375 33.25 15.300463446287598 0.15839482020341095
80.375 34.75 15.509223824861643 0.1618799578536559
80.375 36.25 15.759068524126153 0.1649040903082032
80.375 37.75 16.15596042825095 0.17407390051308236
80.375 39.25 16.657405998571367 0.18562068846071103
80.375 40.75 16.858058753860902 0.22167487646207357
80.375 42.25 17.24753860280186 0.37435340419159635
80.375 43.75 17.756340821740515 0.6395815114793042
81.125 -2.75 16.52788370254301 0.6345145168469741
81.125 -1.25 17.208368016343016 0.6291677251307637
81.125 0.25 16.44355145700115 0.27274525329521987
81.125 1.75 15.888014231183698 0.1637061140501724
81.125 3.25 15.105166426369422 0.1417933363150225
81.125 4.75 14.353214408160191 0.13415909401958603
81.125 6.25 13.835682387574549 0.13209370104789764
81.125 7.75 13.205861144702299 0.13494451643800326
81.125 9.25 12.865322492886966 0.13962520712971951
81.125 10.75 12.167393172056732 0.13563395398397043
81.125 12.25 11.829810882476753 0.1365196443567422
81.125 13.75 11.526989611868578 0.1333453987840575
81.125 15.25 11.43845755721966 0.13236491636082093
81.125 16.75 11.508483780583667 0.1346578823964044
81.125 18.25 11.71938676687785 0.1361915201296722
81.125 19.75 11.87017679836428 0.137175594970517
81.125 21.25 12.258321743870976 0.13976985987137688
81.125 22.75 12.551999224605808 0.14138720755197381
81.125 24.25 12.895162326170379 0.14505343338955493
81.125 25.75 13.099887821235429 0.14560510666631737
81.125 27.25 13.373320146923383 0.14621714314763576
81.125 28.75 13.732500931476576 0.1474320546789018
81.125 30.25 14.06294249824702 0.14873692359428123
81.125 31.75 14.569421896075973 0.15202953383642612
81.125 33.25 14.971578485841423 0.15399352836463406
81.125 34.75 15.331905912425722 0.15641720195831546
81.125 36.25 15.633414375376638 0.1595021601415733
81.125 37.75 16.003657762066968 0.16635662472823765
81.125 39.25 16.305913650490783 0.17029759064588493
81.125 40.75 17.106311164338106 0.20646398181459621
81.125 42.25 17.23394423031826 0.24071768757125006
81.125 43.75 17.887519775493256 0.36580149977710774
81.125 45.25 17.342701145466073 0.6393615785052391
81.875 0.25 17.325580937074957 0.3407739548714317
81.875 1.75 16.81465792450827 0.17524432012693758
81.875 3.25 16.18811282800227 0.1477583784463662
81.875 4.75 15.454079312675498 0.1363260302906642
81.875 6.25 14.69769178865285 0.1335966357067571
81.875 7.75 14.212823971050062 0.13779409660487835
81.875 9.25 13.620505650012262 0.13926300501807964
81.875 10.75 13.095622411944886 0.1394788507403915
81.875 12.25 12.433452128947936 0.13621993863824625
81.875 13.75 12.056656386775815 0.13446328080909983
81.875 15.25 11.85767044413666 0.13379718947953886
81.875 16.75 11.925136400742865 0.13683614085152762
81.875 18.25 11.91702826029089 0.13738710410016783
81.875 19.75 12.04184893701429 0.1399695776013092
81.875 21.25 12.214281166799518 0.1409232122787267
81.875 22.75 12.574601582711585 0.14194085525875325
81.875 24.25 12.745321931829123 0.1420563864376482
81.875 25.75 13.189317572462443 0.14744165378659402
81.875 27.25 13.307590325781412 0.14630476398119807
81.875 28.75 13.39788372165383 0.14445498408321505
81.875 30.25 13.751899990138405 0.14670615745491483
81.875 31.75 14.370470074950566 0.1531245616152532
81.875 33.25 14.826884018662481 0.15402712998000292
81.875 34.75 15.150338353539684 0.1543739386201526
81.875 36.25 15.411764206011977 0.156564783293666
81.875 37.75 15.71325311193792 0.1614032447097832
81.875 39.25 16.188278633055695 0.16750525470032296
81.875 40.75 16.522907317951645 0.17128034267631148
81.875 42.25 17.014945296995215 0.18776920302318614
81.875 43.75 17.863004210922316 0.3641071453721677
81.875 45.25 18.563208199442656 0.6382712406268555
82.625 0.25 18.723111949871186 0.6307440215635521
82.625 1.75 19.235433283574555 0.6298053325394678
82.625 3.25 17.503012507812986 0.1729956238479694
82.625 4.75 16.546229779063765 0.1413570387651699
82.625 6.25 15.65155468913136 0.13498187930691813
82.625 7.75 15.054465310664524 0.1384386153615902
82.625 9.25 14.430476726797865 0.13918826460106348
82.625 10.75 13.823276132304233 0.13694290994493438
82.625 12.25 13.28248221289793 0.13864122522400663
82.625 13.75 12.668364179148753 0.1372234550901609
82.625 15.25 12.409900391330655 0.13688863499581905
82.625 16.75 12.369722317153643 0.13914235270063074
82.625 18.25 12.410764039145972 0.14115170098381294
82.625 19.75 12.321223839930969 0.14281579932572117
82.625 21.25 12.40375744524037 0.14352737840800445
82.625 22.75 12.643160293703886 0.14235424240566963
82.625 24.25 12.913855851263127 0.143462001323042
82.625 25.75 12.9999968408053 0.1442977729258406
82.625 27.25 13.057660524333954 0.1443356947730825
82.625 28.75 13.305400023046884 0.14455461196461417
82.625 30.25 13.61424015089577 0.1464812289201342
82.625 31.75 14.173866024704111 0.15307928445738575
82.625 33.25 14.656659703532343 0.1541477349417297
82.625 34.75 14.972920555141977 0.15437979844053873
82.625 36.25 15.370085504194467 0.1576101595702161
82.625 37.75 15.646782596319339 0.16090161200607864
82.625 39.25 16.016860509317404 0.16418132253786175
82.625 40.75 16.357348660191704 0.1652492169314658
82.625 42.25 16.73883594260823 0.1718273189037058
82.625 43.75 17.061500505762552 0.19195884553977857
82.625 45.25 17.134203934666807 0.3163413985300695
83.375 1.75 19.897246033393674 0.6327494536971474
83.375 3.25 18.77738044163424 0.23569652125547358
83.375 4.75 17.56884048078969 0.15092478752855332
83.375 6.25 16.748300810754117 0.13867980003022373
83.375 7.75 15.907779008780107 0.1379194644786346
83.375 9.25 15.338515756524615 0.13931053919430428
83.375 10.75 14.798028373402811 0.1380081572978774
83.375 12.25 14.211317723205234 0.14070120021350666
83.375 13.75 13.48884037615819 0.14037435242910073
83.375 15.25 13.169999461391752 0.14239050224453229
83.375 16.75 13.069507759928246 0.14412256472394955
83.375 18.25 12.582754092380416 0.13815204254222677
83.375 19.75 12.56117497412275 0.14276693732895898
83.375 21.25 12.537715998258456 0.14329210974681453
83.375 22.75 12.771964662918041 0.14389305046728565
83.375 24.25 12.9964304124785 0.14454857323814121
83.375 25.75 13.005909058513115 0.1443144435768316
83.375 27.25 13.143407475073364 0.14581199790914337
83.375 28.75 13.32299047800179 0.14570864420822546
83.375 30.25 13.577043755068363 0.14690374175532156
83.375 31.75 13.994147166434185 0.1503915363066382
83.375 33.25 14.475377731087523 0.15355923492022652
83.375 34.75 14.837240640234961 0.1556965935010533
83.375 36.25 15.187780488837245 0.1568599205788894
83.375 37.75 15.433543880157574 0.15763287747770305
83.375 39.25 15.80980469346977 0.16038946317165936
83.375 40.75 16.25799894980026 0.16211395913550727
83.375 42.25 16.535773041174842 0.16614157996428777
83.375 43.75 16.81739105969994 0.17666212073592402
83.375 45.25 17.081825677249913 0.2861792965217976
84.125 4.75 18.450831624736097 0.17222450711560805
84.125 6.25 17.76379459470575 0.14400105595818932
84.125 7.75 16.841995006795816 0.13687750775919025
84.125 9.25 16.23968778676895 0.13813913526821536
84.125 10.75 15.624253269191954 0.13884649419171197
84.125 12.25 15.04393948597135 0.14131475602148305
84.125 13.75 14.209698119664207 0.1394049538450181
84.125 15.25 13.684480432899365 0.13841945912405768
84.125 16.75 13.502894724898878 0.1399879468418666
84.125 18.25 13.127684323935757 0.13984000090381635
84.125 19.75 12.82099755494978 0.14032801155624813
84.125 21.25 12.926239378822684 0.1443968393372721
84.125 22.75 12.895330353783102 0.14439848993604865
84.125 24.25 13.030530501676942 0.14466251621059423
84.125 25.75 13.048005071665276 0.14437774394210046
84.125 27.25 13.23490729955486 0.14697887896792147
84.125 28.75 13.318687744502864 0.14610714862694027
84.125 30.25 13.719428222287245 0.14903085153770593
84.125 31.75 14.030561985384074 0.1499135994468693
84.125 33.25 14.475343806366402 0.15443120837502408
84.125 34.75 14.735143644701687 0.15692698172501063
84.125 36.25 15.166957118520472 0.15830782406501184
84.125 37.75 15.43648820503584 0.15779968205905592
84.125 39.25 15.772942179630368 0.1599297821515159
84.125 40.75 15.981731129505112 0.1592342248825528
84.125 42.25 16.304402541730624 0.16367680568466422
84.125 43.75 16.383999838864074 0.16843762892132413
84.125 45.25 16.56225669399276 0.21311092528472708
84.875 4.75 20.010123529099705 0.25968440854956704
84.875 6.25 19.20787044462011 0.1643448528000337
84.875 7.75 18.0802107096725 0.14148009077352994
84.875 9.25 17.25516794869139 0.1412011876790028
84.875 10.75 16.514139752374973 0.14180070374281878
84.875 12.25 16.048369501671647 0.14480871899810335
84.875 13.75 15.058040972911634 0.14037563767153488
84.875 15.25 14.400559438873001 0.13826405688351434
84.875 16.75 13.94803343945206 0.13844839872714418
84.875 18.25 13.595163745505003 0.1402218322719715
84.875 19.75 13.244740344250467 0.1403362689625226
84.875 21.25 13.278376744953949 0.14410127921481664
84.875 22.75 13.10342316595802 0.1443964534650961
84.875 24.25 13.127415765386017 0.14450366735793993
84.875 25.75 13.167347979422614 0.14484870216168327
84.875 27.25 13.249357308248937 0.14592886384638537
84.875 28.75 13.452238285446517 0.14722601073402122
84.875 30.25 13.783546349552822 0.1496959338428041
84.875 31.75 13.965579157931527 0.14880254557819553
84.875 33.25 14.38022994607917 0.15266872397054562
84.875 34.75 14.523459689427808 0.15447565577771946
84.875 36.25 15.03841435529408 0.15622119270733742
84.875 37.75 15.416526406964085 0.1578132610039959
84.875 39.25 15.637310740381807 0.15859641179422965
84.875 40.75 15.685782321734525 0.15755421644085746
84.875 42.25 15.85908989974652 0.16007557944568498
84.875 43.75 16.179195095975906 0.16791677431662966
84.875 45.25 16.305859126780142 0.19121099380730708
85.625 4.75 22.14382652876929 0.634705572401625
85.625 6.25 20.373774902989634 0.18207669910120458
85.625 7.75 19.372594214749846 0.15091937814786016
85.625 9.25 18.19447614604466 0.14611314483457105
85.625 10.75 17.398706995527675 0.14673084004395648
85.625 12.25 16.769209843598976 0.14585615090547044
85.625 13.75 15.966705174307203 0.1450016923560545
85.625 15.25 15.263061854857902 0.14248645386899494
85.625 16.75 14.480066279951718 0.13933623101237272
85.625 18.25 14.084364640900684 0.14133568731574433
85.625 19.75 13.744755487553217 0.1413951575345465
85.625 21.25 13.582650357852412 0.1422860979227129
85.625 22.75 13.679184469925278 0.1472228374306783
85.625 24.25 13.51702710647292 0.14632750331944286
85.625 25.75 13.37796371416868 0.1454558056265169
85.625 27.25 13.427410859410088 0.14637626136432993
85.625 28.75 13.431550820418575 0.14601433442973236
85.625 30.25 13.606037034513195 0.14763088204225694
85.625 31.75 13.940065846097463 0.14894671297814982
85.625 33.25 14.290528228039493 0.15119868507783782
85.625 34.75 14.581683195078808 0.15450622877139675
85.625 36.25 14.934589625332464 0.15461898698566137
85.625 37.75 15.302810396780469 0.1566993599602754
85.625 39.25 15.573944824674955 0.15898163998683779
85.625 40.75 15.58303467259584 0.158339559788436
85.625 42.25 15.861369925872149 0.1616365735067097
85.625 43.75 15.956925905540466 0.16709005678072236
85.625 45.25 16.22892049807955 0.19611678001708366
86.375 6.25 21.35380881200189 0.21039861363997564
86.375 7.75 20.64616294643118 0.1673054826955377
86.375 9.25 19.369112538756525 0.15672758818743115
86.375 10.75 18.468315403107482 0.15209757333672383
86.375 12.25 17.63167950858375 0.14668759949483784
86.375 13.75 16.822445110988344 0.14427863131448534
86.375 15.25 16.03972574135659 0.14276333450013484
86.375 16.75 15.29872363431373 0.143063596394262
86.375 18.25 14.79932463662857 0.14377813114619292
86.375 19.75 14.259235964938664 0.14123524912616808
86.375 21.25 14.107311722303745 0.14320461861519426
86.375 22.75 14.024933838436702 0.14532623961002036
86.375 24.25 13.651207242672585 0.14346678118367812
86.375 25.75 13.680483224451834 0.14633624574586399
86.375 27.25 13.741000324879938 0.14807515839294447
86.375 28.75 13.626796670729796 0.14694563319406115
86.375 30.25 13.653981152942434 0.14851297502076194
86.375 31.75 13.999909026246312 0.1511141254410798
86.375 33.25 14.274890082460567 0.15088437251866985
86.375 34.75 14.57330153868406 0.1533938916669438
86.375 36.25 14.857048813523337 0.15375226251865695
86.375 37.75 15.218339286319193 0.15587365794501812
86.375 39.25 15.391822918539395 0.1576466763450014
86.375 40.75 15.633347118142586 0.1610468216404452
86.375 42.25 15.69853886222705 0.16045647387120188
86.375 43.75 15.944971005014786 0.16816420361338696
86.375 45.25 16.083009266664618 0.19505027189312887
87.125 6.25 23.612507772881006 0.4656085002558764
87.125 7.75 21.691496357686443 0.19464402020378882
87.125 9.25 20.496643300022654 0.16876390821453702
87.125 10.75 19.427131447387836 0.15742400186586006
87.125 12.25 18.50687565392892 0.14886306146258027
87.125 13.75 17.50955448403766 0.14314415383027368
87.125 15.25 16.925657611751493 0.14402774819399256
87.125 16.75 16.064768432898664 0.14392498170877233
87.125 18.25 15.46916287035837 0.14355503570249223
87.125 19.75 14.957224720431366 0.1420696348800774
87.125 21.25 14.659371147575014 0.14313671065233996
87.125 22.75 14.545145087035326 0.14616761876154213
87.125 24.25 14.217447309883006 0.14628613403664567
87.125 25.75 13.931643134670262 0.14548709700865858
87.125 27.25 13.872108032631882 0.14598267627796843
87.125 28.75 13.723875129225458 0.14599040756520834
87.125 30.25 13.76178886450034 0.14908804432188646
87.125 31.75 13.988216419977812 0.15100884328883749
87.125 33.25 14.24824983968522 0.15047837246619028
87.125 34.75 14.484240798371406 0.1519113817880819
87.125 36.25 14.810396706849001 0.15335426766777807
87.125 37.75 15.051297399490009 0.15457151177425899
87.125 39.25 15.15681456574348 0.1561035470318913
87.125 40.75 15.414961523415 0.15945306309251217
87.125 42.25 15.484139744882185 0.1591840623629017
87.125 43.75 15.726828183463535 0.16592424787702442
87.125 45.25 15.75059976280219 0.20031152845112188
87.875 6.25 23.94052580202853 0.6350223484886067
87.875 7.75 23.21811846777941 0.35174435138671756
87.875 9.25 21.913435877463037 0.22626504047346002
87.875 10.75 20.615067416836283 0.18182869079492628
87.875 12.25 19.57654180464963 0.16637296619815176
87.875 13.75 18.54554782381677 0.15197738426398197
87.875 15.25 17.7244596309582 0.1467836521674752
87.875 16.75 17.074961588727106 0.14700521311323433
87.875 18.25 16.312155028686846 0.14489633950850514
87.875 19.75 15.727505803664217 0.14371401504326914
87.875 21.25 15.355704284480275 0.14350953118833978
87.875 22.75 15.092489438608359 0.14579619637322805
87.875 24.25 14.629195918203102 0.14708383548236825
87.875 25.75 14.307049642411977 0.14570457690269095
87.875 27.25 14.096512652854331 0.14517683633947398
87.875 28.75 14.020738318429531 0.14667597531589083
87.875 30.25 13.921985148808846 0.14919444613097485
87.875 31.75 13.998074421943665 0.14976916514207175
87.875 33.25 14.159821812248117 0.1494289527255193
87.875 34.75 14.528624986980617 0.15243031928798384
87.875 36.25 14.782439404587965 0.15339061894005762
87.875 37.75 15.085684670957367 0.15580221198588484
87.875 39.25 15.23469132576562 0.15834702689787597
87.875 40.75 15.292361745848464 0.1580467096100708
87.875 42.25 15.361176045512432 0.1589475361146954
87.875 43.75 15.365825705050304 0.1629820767029624
87.875 45.25 15.723827567102264 0.18835313355171152
88.625 7.75 24.389540915036935 0.6362173766928604
88.625 9.25 23.393810796972236 0.6317434303203623
88.625 10.75 21.700191751073096 0.293711247144229
88.625 12.25 20.452682635860775 0.2029220324383661
88.625 13.75 19.46558769330398 0.16448143305934015
88.625 15.25 18.8717602357487 0.15921903348232033
88.625 16.75 18.082621422346676 0.15322009520471028
88.625 18.25 17.19150030928149 0.14761839905170604
88.625 19.75 16.58259746997044 0.14537947504974502
88.625 21.25 15.92524840146378 0.14276736630740883
88.625 22.75 15.515196865893763 0.14453860485325654
88.625 24.25 15.183000394935133 0.14761368798581617
88.625 25.75 14.877764683320455 0.1478308619564471
88.625 27.25 14.4873205878495 0.14571894439951774
88.625 28.75 14.270912690292139 0.1465701073368509
88.625 30.25 14.23570913804859 0.14968268891519912
88.625 31.75 14.153209354912235 0.14920541532444373
88.625 33.25 14.235847467090885 0.14947117379018074
88.625 34.75 14.44804845043091 0.1514432833611716
88.625 36.25 14.771852906695969 0.15375605979484488
88.625 37.75 14.939212886197863 0.15534987482221965
88.625 39.25 15.126414782939994 0.1580023715266231
88.625 40.75 15.294987807417016 0.15813810774335807
88.625 42.25 15.378225236492977 0.1601225420062234
88.625 43.75 15.370268660722939 0.16542522651520794
88.625 45.25 15.514546699475819 0.1822794220705278
89.375 12.25 21.38914506048806 0.3445489578477597
89.375 13.75 20.40317252758648 0.19786604610223554
89.375 15.25 19.625470880245647 0.17374978150044382
89.375 16.75 18.834408932076244 0.1584327880695967
89.375 18.25 18.171500702814694 0.15296791269503093
89.375 19.75 17.422567306639852 0.14744890848161238
89.375 21.25 16.739639204507977 0.14511308754910887
89.375 22.75 16.215038502382075 0.14510481105764683
89.375 24.25 15.689630177255832 0.1472542922586868
89.375 25.75 15.471315478839147 0.14906410281801508
89.375 27.25 14.996730583241998 0.1477048703283301
89.375 28.75 14.54630987113669 0.14650441034276712
89.375 30.25 14.447312352423678 0.14832878429462745
89.375 31.75 14.569711317822492 0.15132809527388524
89.375 33.25 14.401256741813032 0.1502778630271385
89.375 34.75 14.5416812568625 0.15219314687364233
89.375 36.25 14.679250048268333 0.15306914479893116
89.375 37.75 14.826781955533814 0.15498082736239488
89.375 39.25 14.999873170246627 0.1569739492850529
89.375 40.75 15.244400341050971 0.15768820407448159
89.375 42.25 15.361133915314685 0.16062308519641794
89.375 43.75 15.439796220015605 0.16790192554590863
89.375 45.25 15.301607744770815 0.17845172360789974
90.125 12.25 22.149527242915436 0.6344917940892099
90.125 13.75 21.17692067956666 0.29152797718778406
90.125 15.25 20.217062133333698 0.20502197945004322
90.125 16.75 19.618076953139887 0.17873977261889168
90.125 18.25 19.08038022490275 0.15980623428471186
90.125 19.75 18.34882097481466 0.15272517215123693
90.125 21.25 17.775464372813563 0.1532061814256438
90.125 22.75 17.027925038130547 0.15056395678822213
90.125 24.25 16.385525556525273 0.14914486690912593
90.125 25.75 15.867537552190916 0.14769119398835645
90.125 27.25 15.556834234674747 0.14912890352747332
90.125 28.75 14.994961407834873 0.14705412016704697
90.125 30.25 14.814076478575412 0.14812951013621722
90.125 31.75 14.756359862041865 0.15032688980530975
90.125 33.25 14.745746474421631 0.15320678579816102
90.125 34.75 14.688445698641832 0.1534979518554
90.125 36.25 14.79856685301617 0.1544422214005092
90.125 37.75 14.680139998504016 0.15420855293121913
90.125 39.25 14.995141836919409 0.15735851260337583
90.125 40.75 15.144077611871275 0.15689445948937816
90.125 42.25 15.39593573210846 0.16117857502301863
90.125 43.75 15.49347767224501 0.16843975137859651
90.125 45.25 15.57834016707605 0.189858641441792
90.875 15.25 21.56640312535023 0.6315065593210653
90.875 16.75 20.77844334531158 0.2995542622751698
90.875 18.25 20.143616368823327 0.18546925043950427
90.875 19.75 19.34643303662651 0.16612592612051014
90.875 21.25 18.628108938462766 0.1656234160728954
90.875 22.75 18.05403757807437 0.16038413629773288
90.875 24.25 17.17415066889676 0.1505506562582145
90.875 25.75 16.70438684340281 0.15111286487608086
90.875 27.25 16.130423564972112 0.14990697502029432
90.875 28.75 15.649224802580099 0.1490047930736339
90.875 30.25 15.33660084171952 0.14942174948891107
90.875 31.75 15.088243128594712 0.15129089383482508
90.875 33.25 15.084213888616539 0.1568770814805843
90.875 34.75 14.895979906505595 0.15534837117187697
90.875 36.25 14.882526208705169 0.15502635622985406
90.875 37.75 14.69435699457199 0.15427909445963298
90.875 39.25 14.960863123427167 0.1570856525846653
90.875 40.75 15.181177227217452 0.15744707962974824
90.875 42.25 15.296478055036454 0.1598138253326999
90.875 43.75 15.396194319719443 0.1647404516441762
90.875 45.25 15.357611362163215 0.17860334624481486
91.625 18.25 21.405189952222745 0.34038570132437285
91.625 19.75 20.46997106112598 0.23903524081317415
91.625 21.25 19.483311788644837 0.20088441780736396
91.625 22.75 19.010944504124 0.17751069555756668
91.625 24.25 18.129234239362173 0.15504039179046852
91.625 25.75 17.556604396173007 0.15334210106125648
91.625 27.25 16.85879487186547 0.15158560666152265
91.625 28.75 16.327903707058983 0.1514034049158172
91.625 30.25 15.759561178167635 0.14996966741677548
91.625 31.75 15.403406259490572 0.1512646423257293
91.625 33.25 15.301507347437637 0.15569292696614756
91.625 34.75 15.142022256484085 0.1554785742409833
91.625 36.25 15.065574400410682 0.15530761372911436
91.625 37.75 14.976762106893585 0.15535684453685236
91.625 39.25 15.091858754115766 0.1573455244013226
91.625 40.75 15.17105493395405 0.1573024334854034
91.625 42.25 15.342386674930992 0.1600211939756588
91.625 43.75 15.447734030126673 0.16442797512451318
91.625 45.25 15.611172533492129 0.1872736088468394
92.375 19.75 20.924193259201974 0.5314052939408076
92.375 21.25 20.77515631057914 0.49866801718298254
92.375 22.75 19.912615095708176 0.1990176865222069
92.375 24.25 18.875756132334143 0.15679394764881963
92.375 25.75 18.306132955521658 0.1533645686417202
92.375 27.25 17.670103605107045 0.15340231818381422
92.375 28.75 17.08809541672478 0.15457307684532712
92.375 30.25 16.43478489714857 0.15301667021190482
92.375 31.75 15.913102863830627 0.15286057307632064
92.375 33.25 15.63547676949717 0.154559943979231
92.375 34.75 15.458473844854803 0.15537840818040258
92.375 36.25 15.323950011342667 0.15548115321047773
92.375 37.75 15.212833450756635 0.15534588339796432
92.375 39.25 15.205219130476173 0.15650264995351768
92.375 40.75 15.212196868355568 0.1572605951011409
92.375 42.25 15.329420259991839 0.15944545833655624
92.375 43.75 15.47168342814074 0.16394563837939288
92.375 45.25 15.621142992721012 0.18830924207084726
93.125 21.25 20.391635237771702 0.364897975042523
93.125 22.75 20.878747799444376 0.30617117583416426
93.125 24.25 19.858271627722953 0.1673511070139935
93.125 25.75 19.122924178160243 0.15571612152731784
93.125 27.25 18.35404575990206 0.153629819458007
93.125 28.75 17.791113139321794 0.15628437807991466
93.125 30.25 17.213605174541023 0.15673329861829097
93.125 31.75 16.54807840149276 0.1552014867116213
93.125 33.25 16.096767548939756 0.15485472547795442
93.125 34.75 15.805553882052275 0.1546094231182169
93.125 36.25 15.628843705097253 0.15523628100746883
93.125 37.75 15.56300186692309 0.15602893957594965
93.125 39.25 15.420255523701641 0.15636664089359678
93.125 40.75 15.383483793994298 0.15764519966601723
93.125 42.25 15.370865776146003 0.15904730947316095
93.125 43.75 15.359421231709351 0.16191888974372912
93.125 45.25 15.501273755488562 0.1796239607166943
93.875 22.75 21.62266882706691 0.3203746136140683
93.875 24.25 20.63263319111551 0.1819790017617256
93.875 25.75 20.018764277240443 0.16339774509735572
93.875 27.25 19.181870326029273 0.15748098420807452
93.875 28.75 18.519181142898727 0.15528679261013884
93.875 30.25 17.82888922024787 0.15553808859279297
93.875 31.75 17.213276240592045 0.15604126475432534
93.875 33.25 16.634991680652718 0.1556024297207915
93.875 34.75 16.326206023019957 0.1559883220885472
93.875 36.25 16.14219541527113 0.15696379374926542
93.875 37.75 15.938968104243576 0.1570060167211475
93.875 39.25 15.838345095448448 0.1578518128550443
93.875 40.75 15.719261978451422 0.15907322860100506
93.875 42.25 15.482560113469725 0.1589668364009738
93.875 43.75 15.566397987670017 0.16323388800074365
93.875 45.25 15.623688403499505 0.17864975347186424
94.625 22.75 22.748591851339455 0.6367360098300305
94.625 24.25 21.523292399412632 0.2560362899640933
94.625 25.75 21.185383858830107 0.2103213862687683
94.625 27.25 20.168100242205398 0.16666318784845457
94.625 28.75 19.56965582681074 0.16196074297593305
94.625 30.25 18.62739782406389 0.15605509298814493
94.625 31.75 17.985790290072945 0.15701357064964608
94.625 33.25 17.273538980119195 0.15705879649720045
94.625 34.75 16.71066432722342 0.15586208506693872
94.625 36.25 16.566309208544645 0.15718507403067303
94.625 37.75 16.418600211098095 0.15832240367362177
94.625 39.25 16.307319183452677 0.15959718169865122
94.625 40.75 16.12962532043192 0.16086511627633623
94.625 42.25 15.84237916341847 0.16084670226977885
94.625 43.75 15.725531022317796 0.16314092186683055
94.625 45.25 15.750252338128673 0.17592222654505407
95.375 24.25 22.00499808010237 0.3858702186463653
95.375 25.75 22.48306907498966 0.460782761351065
95.375 27.25 21.423992978346813 0.20627625717459822
95.375 28.75 20.64264654298384 0.17494041494616525
95.375 30.25 19.648943897517345 0.1623655233100501
95.375 31.75 18.71670077573645 0.15780568840406423
95.375 33.25 18.024513923830913 0.1590089583368176
95.375 34.75 17.466193999089384 0.15900341528245152
95.375 36.25 17.103497281092274 0.1582024946648077
95.375 37.75 16.873028244253444 0.15913825283445612
95.375 39.25 16.63618055610716 0.16000317772423314
95.375 40.75 16.481389409786672 0.16213249936686028
95.375 42.25 16.10321950109115 0.16181097182212575
95.375 43.75 15.965184167284487 0.16430029197295914
95.375 45.25 15.948043939450232 0.17560762918958076
96.125 25.75 22.60060377928351 0.46702829003484325
96.125 27.25 22.891667663078753 0.4625488125976947
96.125 28.75 21.514722406531142 0.2091693341420893
96.125 30.25 20.64732688885208 0.17297739246537278
96.125 31.75 19.667290501106105 0.1643871646136616
96.125 33.25 18.84383135035842 0.1611173464120853
96.125 34.75 18.209089316021963 0.16102834914463435
96.125 36.25 17.688588009874476 0.16057472082881494
96.125 37.75 17.356687635749214 0.16001844310430371
96.125 39.25 16.96829866307338 0.15938417934610996
96.125 40.75 16.775231721998296 0.16171346188941688
96.125 42.25 16.514132582137375 0.1635672793707961
96.125 43.75 16.222548397000608 0.16533809044193704
96.125 45.25 16.064421165193853 0.17641906223988293
96.875 28.75 22.549126410404547 0.32558569812635796
96.875 30.25 21.533252613017744 0.19303552833154536
96.875 31.75 20.664332467792455 0.17584989586409852
96.875 33.25 19.896705169137384 0.16791679567634657
96.875 34.75 19.036649759594567 0.1630281123389519
96.875 36.25 18.389882771262087 0.1622922347043668
96.875 37.75 17.96993919605706 0.1624169267410036
96.875 39.25 17.420273705218765 0.16029663356693322
96.875 40.75 17.223908658575304 0.1633247171544965
96.875 42.25 17.033469359708683 0.16693778123749678
96.875 43.75 16.790784335355255 0.17108783530895755
96.875 45.25 16.395411597299105 0.18532552014656822
97.625 28.75 23.632170949162326 0.6365493488541251
97.625 30.25 22.77166367711088 0.2841773140915988
97.625 31.75 21.806595877849407 0.20360858991288128
97.625 33.25 20.75963135836228 0.17716172244349956
97.625 34.75 19.958754899367964 0.16825814874376532
97.625 36.25 19.144510492778505 0.16458867223148385
97.625 37.75 18.45581153449661 0.1629623420112478
97.625 39.25 18.173200375028006 0.1647531318465653
97.625 40.75 17.871067227787094 0.16705965312667723
97.625 42.25 17.36856862731206 0.16821844903168118
97.625 43.75 17.137065921008304 0.17479905196082138
97.625 45.25 16.93324398967542 0.1998881636693239
98.375 30.25 23.065394418276792 0.3442808951107941
98.375 31.75 22.257764811947336 0.2086472475742459
98.375 33.25 21.7311090597763 0.19923809854759175
98.375 34.75 20.786515668685368 0.17733035064894387
98.375 36.25 19.806527974249672 0.1679305095475913
98.375 37.75 19.210332066464662 0.17070662809623036
98.375 39.25 18.643407125002128 0.16801264605551802
98.375 40.75 18.17855279444774 0.16858445402125416
98.375 42.25 17.7512853216104 0.17192252564345034
98.375 43.75 17.454243190995147 0.17899308989467586
98.375 45.25 17.499718072381693 0.22511115337307627
99.125 30.25 24.34164465672567 0.6407574025859711
99.125 31.75 23.102961939910827 0.3051272678464476
99.125 33.25 22.419815798383308 0.25795355914674456
99.125 34.75 21.86342874345106 0.2399136647764095
99.125 36.25 20.662583759949253 0.19849749609643252
99.125 37.75 20.222357956799932 0.21355602794538772
99.125 39.25 19.587225378534416 0.20490808792498388
99.125 40.75 18.73776160504359 0.1835632611320448
99.125 42.25 18.191784000612948 0.18435433089716297
99.125 43.75 17.920258737315976 0.19752928215879628
99.125 45.25 17.56595938178287 0.2379232343022078
